# Supplementary material for: Strategies and solutions to address Digital Determinants of Health (DDOH) across underinvested communities
Source: PLOS Digit Health. 2023 Oct 12;2(10):e0000314. doi: 10.1371/journal.pdig.0000314 (PMC10569606; doi:10.1371/journal.pdig.0000314)
Supplement: S1 File — (XLSX) [file pdig.0000314.s001.xlsx]

## Sheet: Scoping Review
Authors	Title	Source	Abstract	Volume	Issue	Pages	Year	DOI or weblink	Date of Review	Reference Type	Content Reviewed	Article Language	Author's Country(s)	Author's Continent	Health Tech Category	Industry	Reviewers	Study Content	Underinvested Community	Age	CALD	Geographic Area	Country's Economic Status	Mental Health	Chronic Disease/ Low Health (Persons with)	Disabilities (Persons with)	Race/Ethnicity	SDOH	Sex/Gender	Sexuality	Socio-Economic Status	Veterans	Other	None	Not Applicable	Background Material	Policy Solutions	Design Solutions	Implementation Solutions	Measuring/Monitoring Solutions	Results at improving equity	Any suggested next steps
Anita Makri	Bridging the digital divide in health care	The Lancet Digital Health		1	5	e204-e205	2019	10.1016/S2589-7500(19)30111-6	2022-06-06	News	Full Article Review	English	Unknown	Unknown	Mobile Health (smartphone usage)	Healthcare	Sidney Jean	Conceptual Guidance	Geographic				1															N/A
H. Latchman; M. McNaughton; S. Anderson	Bridging the persistent digital divide digital literacy and customized open-source solutions	IMCIC 2021 - 12th International Multi-Conference on Complexity, Informatics and Cybernetics, Proceedings	The global explosion in the deployment of advanced Internetbased communication services and particularly of videoconferencing, over the past year has unquestionably been extraordinary. Yet, it is a sad fact that these technological advancements have widened the digital divide for a large sector of the global community caused, among other things, by restrictive legacy regulations and the limited a…	2		192-197	2021			Conference Paper
C. A. Figueroa; T. Luo; A. Aguilera; C. R. Lyles	The need for feminist intersectionality in digital health	The Lancet Digital Health	Digital health, including the use of mobile health apps, telemedicine, and data analytics to improve health systems, has surged during the COVID-19 pandemic. The social and economic fallout from COVID-19 has further exacerbated gender inequities, through increased domestic violence against women, soaring unemployment rates in women, and increased unpaid familial care taken up by women—all factors…	3	8	e526-e533	2021	10.1016/S2589-7500(21)00118-7	2022-06-07	Review	Partial Article Review	English	USA	North America	Health Information Exchange/ Portals/ Apps	Healthcare	Sidney Jean	Conceptual Guidance	Sex/Gender										1								N/A	- Researchers need to include marginalised groups—eg, ethnic or racial minority women and low-income women into app design and testing and ensure groups will benefit in tangible ways from the research - Researchers should be advocates for digital policy and access topics—eg, promote policies to increase access to the mobile internet for people living in low-income areas or neighbourhoods - Resear…	N/A	N/A	N/A
T. Thomas-Jacques; T. Jamieson; J. Shaw	Telephone, video, equity and access in virtual care	npj Digital Medicine		4	1	159	2021	http://dx.doi.org/10.1038/s41746-021-00528-y	2022-06-07	Article/Comment	Partial Article Review	English	USA	North America	Telehealth/ Virtual Care	Healthcare	Sidney Jean	Conceptual Guidance	None									1								- This article may be helpful for framing	N/A	•	N/A	N/A	N/A
E. C. Khoong; K. Olazo; N. A. Rivadeneira; S. Thatipelli; J. Barr-Walker; V. Fontil; C. R. Lyles; U. Sarkar	Mobile health strategies for blood pressure self-management in urban populations with digital barriers: systematic review and meta-analyses	npj Digital Medicine	Mobile health (mHealth) technologies improve hypertension outcomes, but it is unknown if this benefit applies to all populations. This review aimed to describe the impact of mHealth interventions on blood pressure outcomes in populations with disparities in digital health use. We conducted a systematic search to identify studies with systolic blood pressure (SBP) outcomes located in urban setting…	4	1		2021	10.1038/s41746-021-00486-5	2022-06-07	Review	Partial Article Review	English	USA	North America	Health Information Exchange/ Portals/ Apps	Healthcare	Sidney Jean	Real World Application	SDOH (i.e. all disparities)			1						1									N/A	Researchers should be advocates for digital policy and access topics—eg, promote policies to increase access to the mobile internet for people living in low-income areas or neighbourhoods	N/A	N/A	N/A
K. Chen; V. W. Q. Lou	Measuring senior technology acceptance: Development of a Brief, 14-Item Scale	Innovation in Aging	Background and Objectives: Technology has the potential to provide assistance and enrichment to older people; however, the desired outcomes are dependent on users' acceptance and usage. The senior technology acceptance model (STAM) was developed as a multidimensional measure assessing older people's acceptance of general technology. It contained 11 constructs measured by 38 items and had shown sa…	4	3	2022-01-12	2020	10.1093/geroni/igaa016	2022-06-07	Article	Partial Article Review	English	China	Asia	Digitalization (i.e. computer/internet usage; EHR adoption)	Other	Sidney Jean	Conceptual Guidance	Age	1																	N/A	61	N/A	N/A	N/A	Article focuses mostly on understanding the attitudes towards technology; i think we could drop this article
W. Yuwen; M. Duran; M. Tan; T. M. Ward; S. C. Cheng; M. Ramirez	Self-care needs and technology preferences among parents in marginalized communities: Participatory design study	JMIR Pediatrics and Parenting	Background: Ten million parents provide unpaid care to children living with chronic conditions, such as asthma, and a high percentage of these parents are in marginalized communities, including racial and ethnic minority and low-income families. There is an urgent need to develop technology-enabled tailored solutions to support the self-care needs of these parents. Objective: This study aimed to …	4	2		2021	10.2196/27542	2022-06-07	Article	Partial Article Review	English	USA	North America	Health Information Exchange/ Portals/ Apps	Healthcare	Sidney Jean	Conceptual Guidance	SDOH (i.e. all disparities)		1				1		1				1						N/A	- Participatory design is a promising approach to designing inclusive parent interventions that minimize design decisions inadvertently causing intervention-generated inequalities - Clemensen et al described, participatory design is an iterative process that involves the following: (1) engaging intended users in identifying needs, (2) empowering intended users to generate ideas for solutions that…	N/A	N/A	N/A
J. Shaw; L. C. Brewer; T. Veinot	Recommendations for Health Equity and Virtual Care Arising From the COVID-19 Pandemic: Narrative Review	JMIR Form Res	BACKGROUND: The COVID-19 health crisis has disproportionately impacted populations who have been historically marginalized in health care and public health, including low-income and racial and ethnic minority groups. Members of marginalized communities experience undue barriers to accessing health care through virtual care technologies, which have become the primary mode of ambulatory health care…	5	4	e23233	2021	10.2196/23233	2022-06-07	Review	Partial Article Review	English	USA	North America	Telehealth/ Virtual Care	Healthcare	Sidney Jean	Literature Review	SDOH (i.e. all disparities)								1	1			1											Do we drop literature reviews?
S. J. Weber; E. Shearer; S. A. Mulvaney; D. Schmidt; C. Thompson; J. Jones; H. Ahmad; M. Coe; P. C. Hull	Prioritization of features for mobile apps for families in a federal nutrition program for low-income women, infants, and children: User-centered design approach	JMIR Formative Research	Background: The Special Supplemental Nutrition Assistance Program for Women, Infants, and Children (WIC) is a federal nutrition program that provides nutritious food, education, and health care referrals to low-income women, infants, and children up to the age of 5 years. Although WIC is associated with positive health outcomes for each participant category, modernization and efficiency are neede…	5	7		2021	10.2196/30450	2022-06-07	Article	Partial Article Review	English	USA	North America	Health Information Exchange/ Portals/ Apps	Government	Sidney Jean	Conceptual Guidance	SDOH (i.e. all disparities)												1						N/A	- Researchers utilized a card sorting activity and in-depth interviewing to prioritize features - User centered design is helpful in developing an app to help streamline WIC services and improve participant experience	N/A	N/A	N/A
S. J. Iribarren; J. Wallingford; R. Schnall; G. Demiris	Converting and expanding mobile support tools for tuberculosis treatment support: Design recommendations from domain and design experts	Journal of Biomedical Informatics: X	Background: Tuberculosis (TB) remains one of the top ten causes of death globally despite it being largely treatable. Poor adherence to treatment directly contributes to poor outcomes, such as, prolonged infectivity and the development of drug resistance. Mobile phone-based interventions have the potential to improve treatment outcomes. Objective(s): The purpose of this study was to solicit desig…	5		100066	2020	http://dx.doi.org/10.1016/j.yjbinx.2019.100066	2022-06-07	Article	Partial Article Review	English	USA	North America	Telehealth/ Virtual Care	Healthcare	Sidney Jean	Real World Application	SDOH (i.e. all disparities)						1												N/A	- Utilize an iterative development process; receiving regular feedback from users allowed researchers to ensure that the changes were patient centered	N/A	N/A	N/A
Bandar Al Knawy; Mollie Marian McKillop; Joud Abduljawad; Sasu Tarkoma; Mahmood Adil; Louise Schaper; Adam Chee; David W. Bates; Michael Klag; Uichin Lee; Zisis Kozlakidis; George Crooks; Kyu Rhee	Successfully Implementing Digital Health to Ensure Future Global Health Security During Pandemics: A Consensus Statement	JAMA network open	Importance: COVID-19 has highlighted widespread chronic underinvestment in digital health that hampered public health responses to the pandemic. Recognizing this, the Riyadh Declaration on Digital Health, formulated by an international interdisciplinary team of medical, academic, and industry experts at the Riyadh Global Digital Health Summit in August 2020, provided a set of digital health recom…	5	2	e220214	2022	https://dx.doi.org/10.1001/jamanetworkopen.2022.0214	2022-06-07	Article	Partial Article Review		USA	North America	Digitalization (i.e. computer/internet usage; EHR adoption)	Healthcare	Sidney Jean	Conceptual Guidance	SDOH (i.e. all disparities)																1	Really helpful for background info	N/A	N/A	N/A	N/A	N/A	- Provides helpful background on areas to focus on to help everyone adopt to digital health to address the challenges of the current and future pandemics
Rosa Hernandez-Ramos; Adrian Aguilera; Faviola Garcia; Jose Miramontes-Gomez; Laura Elizabeth Pathak; Caroline Astrid Figueroa; Courtney Rees Lyles	Conducting Internet-Based Visits for Onboarding Populations With Limited Digital Literacy to an mHealth Intervention: Development of a Patient-Centered Approach	JMIR formative research	BACKGROUND: The COVID-19 pandemic has propelled patient-facing research to shift to digital and telehealth strategies. If these strategies are not adapted for minority patients of lower socioeconomic status, health inequality will further increase. Patient-centered models of care can successfully improve access and experience for minority patients., OBJECTIVE: This study aims to present the devel…	5	4	e25299	2021	https://dx.doi.org/10.2196/25299	2022-06-07	Article	Partial Article Review	English	USA	North America	Health Information Exchange/ Portals/ Apps	Healthcare	Sidney Jean	Real World Application	Socio-Economic Status								1	1			1							- Researchers applied the patient centeredness framework and collaborated with the patients as they adapted their process for onboarding patients to the mobile app; findings indicate that one-on-one patient partnerships can be effective in providing technical assistance to populations who have limited digital literacy skills	- conducted educational meetings with onboarding research assistants, development of educational materials for users and staff, identification of early adopters, building expertise with participant facilitation via phone and zoom calls
S. M. Schueller; J. F. Hunter; C. Figueroa; A. Aguilera	Use of Digital Mental Health for Marginalized and Underserved Populations	Current Treatment Options in Psychiatry	Purpose of review: Digital mental health (DMH) interventions provide opportunities to alleviate mental health disparities among marginalized populations by overcoming traditional barriers to care and putting quality mental health services in the palm of one’s hand. While progress has been made towards realizing this goal, the potential for impactful change has yet to be realized. This paper revie…	6	3	243-255	2019	10.1007/s40501-019-00181-z	2022-06-07	Review	Abstract Only	English	USA	North America	Telehealth/ Virtual Care	Healthcare	Sidney Jean	Literature Review	SDOH (i.e. all disparities)		1							1	1	1	1						N/A					Need to find the full text
L. G. Rosas; N. Lv; L. Xiao; K. M. J. Azar; S. P. Hooker; E. M. Venditti; M. A. Lewis; P. Zavella; J. Ma	Preferences for Technology-Mediated Behavioral Lifestyle Interventions with Different Levels of Coach and Peer Support among Latino Men: Comparative Study within One Arm of a Randomized Controlled Trial	JMIR Formative Research	Background: Although Latino men have the highest prevalence (45%) of obesity among all men in the United States, traditional weight loss interventions have not effectively engaged this hard-to-reach and diverse group. Offering choices among technology-mediated weight loss interventions may offer advantages. Objective: The aim of this study is to examine Latino men's preferences among 3 weight los…	6	2		2022	10.2196/29537	2022-06-07	Article	Partial Article Review	English	USA	North America	Telehealth/ Virtual Care	Healthcare	Sidney Jean	Real World Application	Sex/Gender		1						1									Among Latino men, 28% (56/200) chose videoconference groups, 31% (62/200) chose web-based videos, and 41% (82/200) chose in-person groups. - Men who were older, spoke Spanish, and did not use a computer frequently had a higher probability of choosing in-person groups versus web-based videos. - Men who chose videoconference and in-person group sessions lost significantly more weight at 6 months (b…	N/A	N/A	N/A	N/A	N/A	Disparity Focus: Language; Spanish Speakers - we maybe could remove this article
S. Sharma; K. G. Barnett; J. Maypole; R. G. Mishuris	Evaluation of mHealth Apps for Diverse, Low-Income Patient Populations: Framework Development and Application Study	JMIR Formative Research	Background: The use of mobile technology or smartphones has grown exponentially in the United States, allowing more individuals than ever internet access. This access has been especially critical to households earning less than US $30,000, the majority of whom indicate that smartphones are their main source of internet access. The increasing ubiquity of smartphones and virtual care promises to of…	6	2		2022	10.2196/29922	2022-06-07	Article	Partial Article Review	English	USA	North America	Telehealth/ Virtual Care	Healthcare	Sidney Jean	Real World Application	Socio-Economic Status						1												N/A	N/A	N/A	Mobile Health App was evaluated across the following domains: - Population focus - Usability - Technology - Clinical Impact Researchers utilized and adapted the Mobile App Rating Scale; domains such as : language, literacy, cultural sensitivity, data entry, etc.	N/A
Cynthia K. Sanders; Edward Scanlon	The Digital Divide Is a Human Rights Issue: Advancing Social Inclusion Through Social Work Advocacy	Journal of human rights and social work	The role of technology and importance of access to high-speed broadband has become glaringly obvious during the COVID-19 pandemic. High-speed Internet is a tool people rely upon to conduct the daily business of their life and interact with each other, the economy, and government. However, millions of people in the USA still have no home access to high-speed Internet. Low-income, people of color, …	6	2	130-143	2021	https://dx.doi.org/10.1007/s41134-020-00147-9	2022-06-07	Article	Full Article Review	English	USA	North America	Digitalization (i.e. computer/internet usage; EHR adoption)	NA	Sidney Jean	Conceptual Guidance	Socio-Economic Status	1							1	1			1						- In 2015 NYC Mayor lacunded OneNYC with the aim to provide every resident and business in New York with access to adequate and affordable broadband by 2025. - California's Internet for All Now Act attempts to reduce the digital divide for the 5 million California residents who lack access to reliable high-speed internet services - Policy efforts also focus on providing education for individuals …	N/A	N/A	N/A		We could remove this article; provides a lot of background info on the extent of disparities
J. Birkenbeuel; H. Joyce; R. Sahyouni; D. Cheung; M. Maducdoc; N. Mostaghni; S. Sahyouni; H. Djalilian; J. Chen; H. Lin	Google translate in healthcare: Preliminary evaluation of transcription, translation and speech synthesis accuracy	BMJ Innovations	Objective To assess the ability of Google Translate (GT) to accurately interpret single sentences and series of sentences commonly used in healthcare encounters from English to Spanish. Design English-speaking volunteers used GT to interpret a list of 83 commonly used sentences and series of sentences of different lengths containing both medical and non-medical terminology. A certified medical in…	7	2	422-429	2021	10.1136/bmjinnov-2019-000347	2022-06-07	Article	Abstract Only	English	USA	North America	Digitalization (i.e. computer/internet usage; EHR adoption)	Healthcare	Sidney Jean	Real World Application	Other																1		N/A	N/A	N/A	N/A		This article doesn't explicitly talk about equity; trying to gain access to the full article
L. Ospina-Pinillos; T. A. Davenport; A. A. Navarro-Mancilla; V. W. S. Cheng; A. C. C. Alarcón; A. M. Rangel; G. E. Rueda-Jaimes; C. Gomez-Restrepo; I. B. Hickie	Involving end users in adapting a Spanish version of a web-based mental health clinic for young people in Colombia: Exploratory study using participatory design methodologies	JMIR Mental Health	Background: Health information technologies (HITs) hold enormous promise for improving access to and providing better quality of mental health care. However, despite the spread of such technologies in high-income countries, these technologies have not yet been commonly adopted in low- and middle-income countries. People living in these parts of the world are at risk of experiencing physical, tech…	7	2		2020	10.2196/15914	2022-06-06	Article	Partial Article Review	English	Colombia	South America	Digitalization (i.e. computer/internet usage; EHR adoption)	Healthcare	Sidney Jean	Real World Application	Low and Middle Income Countries (LMIC)								1	1			1							Co-Design - in order to ensure that end users of HITs can derive maximum value from such interventions, it is critically important to involve them in their design and development to strike a balance between best clinical practice and user experience - Participatory design methodologies represent one solution: The process involves engaging end users and other stakeholders at all stages from concep…	N/A	N/A	- Sample size altogether is quite small, but participants like the idea of having an MHec designed and adapted for Colombian young people. Participants stressed that for the MHec to be relevant in Colombia, there is need to develop additional functionalities (phone network backup, integration with medical records, apps, or electronic tools) - In low and middle-income countries, the potential to u…	Could keep this article; it demonstrates that in order to close gaps and digital disparities HIT's need to be developed and adapted very closely with the people who will be using it.
S. Stonbraker; E. Haight; A. Lopez; L. Guijosa; E. Davison; D. Bushley; K. A. Peguero; V. Araujo; L. Messina; M. Halpern	Digital Educational Support Groups Administered through WhatsApp Messenger Improve Health-Related Knowledge and Health Behaviors of New Adolescent Mothers in the Dominican Republic: A Multi-Method Study	Informatics	(1) Background: In limited-resource settings such as the Dominican Republic, many factors contribute to poor health outcomes experienced by adolescent mothers, including insufficient support and/or health knowledge. In response, we designed a digital educational support group, administered through WhatsApp Messenger, for new adolescent mothers. The purpose of this study was to assess if participa…	7	4		2020	10.3390/informatics7040051	2022-06-06	Article	Partial Article Review	English	Dominican Republic	South America	Health Information Exchange/ Portals/ Apps	Healthcare	Sidney Jean	Research Study	Low and Middle Income Countries (LMIC)	1	1						1	1										- Group developed a digital educational support group on WhatsApp; the app provides end to end encryption increasing the level of privacy	N/A	N/A	-Overall participants demonstrated statistically significant improvements in postpartum and neonatal knowledge, better attendance at well-baby visits, and as a group, had a markedly higher modern contraceptive use than other adolescents in DR. - Participants also noted feeling increased social connectedness as well as higher levels of informational and emotional support following participation	Could keep this article; demonstrates that care social support can be delivered via WhatsApp; more available in countries where computers or specific mobile health apps may not be widely available
S. Choemprayong; C. Charoenlap; K. Piromsopa	Exploring Usability Issues of a Smartphone-Based Physician-to-Physician Teleconsultation App in an Orthopedic Clinic: Mixed Methods Study	JMIR Human Factors	Background: Physician-to-physician teleconsultation has increasingly played an essential role in delivering optimum health care services, particularly in orthopedic practice. In this study, the usability of a smartphone app for teleconsultation among orthopedic specialists was investigated to explore issues informing further recommendations for improvement in the following iterations. Objective: …	8	4		2021	10.2196/31130	2022-06-06	Article	Partial Article Review	English	Thailand	Asia	Telehealth/ Virtual Care	Healthcare	Sidney Jean	Real World Application	None																1				N/A	N/A	N/A	- I think we could remove this article
C. Cheng; G. R. Elsworth; R. H. Osborne	Co-designing eHealth and Equity Solutions: Application of the Ophelia (Optimizing Health Literacy and Access) Process	Frontiers in public health	Background: The unequal access, challenges and outcomes related to using technology have created the digital divide, which leads to health inequalities. The aim of this study was to apply the Ophelia (Optimizing Health Literacy and Access) process, a widely used systematic approach to whole of community co-design, to the digital context to generate solutions to improve health and equity outcomes.…	8		604401	2020	http://dx.doi.org/10.3389/fpubh.2020.604401	2022-06-06	Article	Abstract Only	English	Australia	Australia	Telehealth/ Virtual Care	Healthcare	Sidney Jean	Real World Application	None																1			Co-Design of Interventions -Local stakeholders make decision about priorities for action - Interventions with potential to respond to local health literacy needs or improve information and service access are designed and planned	Implementation, evaluation, and ongoing improvement - Health literacy interventions are applied as quality improvement cycles where organizations implement trials and actively improve the effectiveness, local uptake, and sustainability of the interventions	N/A	N/A; article wasn't focused on underserved populations	- I think we could remove this article
E. Hsiang; C. Offer; M. Prescott; A. Rodriguez; E. Behar; T. Matheson; D. Santa Maria; G. M. Santos	Bridging the Digital Divide Among Racial and Ethnic Minority Men Who Have Sex With Men to Reduce Substance Use and HIV Risk: Mixed Methods Feasibility Study	JMIR mHealth and uHealth	BACKGROUND: Ecological momentary assessment (EMA) is a promising data collection tool for mobile health interventions targeting episodic health behaviors. For substance-using men who have sex with men (SUMSM), EMA is becoming more widely utilized in efforts to characterize substance use and sexual risk factors for HIV transmission. However, recent literature demonstrates emerging concerns over co…	8	4	e15282	2020	https://dx.doi.org/10.2196/15282	2022-06-06	Article	Full Article Review	English	USA	North America	Health Information Exchange/ Portals/ Apps	Healthcare	Sidney Jean	Research Study	Sexuality											1							N/A	This is a tool for substance use and mobile health intervention - unclear which bucket it should go to (Design or Implementation or neither) -Ecological Momentary Assessment has emerged as a promising tool for substance use and mobile health intervention research. -EMA utilizies mobile technologies such as text messaging to collect real--time data and can reduce recall bias when characterising su…	-EMA studies should develop data collection systems that provide participants with the ability to make corrections to their responses to address this limitation.	N/A	Unclear; -The EMA intervention in this study was only for 7 days; it remains unclear whether participants would have shared similar perceptions on acceptability with a longer study.Future research comparing EMA studies that do or do not provide participants with mobile devices may be warranted. Finally, this study focused solely on text message–based EMA. With the rising popularity and ubiquity o…
Lester Darryl Genevieve; Andrea Martani; Tenzin Wangmo; Bernice Simone Elger	Precision Public Health and Structural Racism in the United States: Promoting Health Equity in the COVID-19 Pandemic Response	JMIR public health and surveillance	The COVID-19 pandemic has revealed deeply entrenched structural inequalities that resulted in an excess of mortality and morbidity in certain racial and ethnic groups in the United States. Therefore, this paper examines from the US perspective how structural racism and defective data collection on racial and ethnic minorities can negatively influence the development of precision public health (PP…	8	3	e33277	2022	https://dx.doi.org/10.2196/33277	2022-06-06	Article	Full Article Review	English	Switzerland	Europe	Artificial Intelligence/ Big Data/ Clinical Decision Support	Healthcare	Sidney Jean	Conceptual Guidance	Race/Ethnicity								1	1			1						N/A	- Colleagues argue for the need of PPH, which means the application and combination of new and existing technologies to tailor preventive interventions for at-risk groups and improve the overall health of the population - Data is essential for PPH, using the best data available to target more effectively and efficiently interventions of all kinds to those most in need.	Two approaches exist: - reductionist version, where PPH focuses solely on the use of genetic information to tailor interventions to specific subgroups of the population (with the risk of neglecting foundational considerations of public health such as the impact of the social determinants of health). - The second (wider and more encompassing) version does not limit itself to genetic information, b…	N/A	N/A	mentions combining machine learning and PPH - I left the machine learning out.
Maria Alcocer Alkureishi; Zi-Yi Choo; Ali Rahman; Kimberly Ho; Jonah Benning-Shorb; Gena Lenti; Itzel Velazquez Sanchez; Mengqi Zhu; Sachin D. Shah; Wei Wei Lee	Digitally Disconnected: Qualitative Study of Patient Perspectives on the Digital Divide and Potential Solutions	JMIR human factors	BACKGROUND: As telemedicine utilization increased during the COVID-19 pandemic, divergent usage patterns for video and audio-only telephone visits emerged. Older, low-income, minority, and non-English speaking Medicaid patients are at highest risk of experiencing technology access and digital literacy barriers. This raises concern for disparities in health care access and widening of the digital …	8	4	e33364	2021	https://dx.doi.org/10.2196/33364	2022-06-06	Article	Full Article Review	English	USA	North America	Telehealth/ Virtual Care	Healthcare	Sidney Jean	Research Study	SDOH (i.e. all disparities)	1	1							1			1					- Understanding Tech Needs - Targeted needs assessment to fully understand and address patient needs - Helpful article for framing	- Provide or subsidize internet and tech (computers, smartphones) - Regulate tech pricing - Enhance community tech access - Continued support of low-tech communication methods and health care delivery	- Enhance tech usability - Low-tech communication (e.g. traditional mailing, phone calls) - Low-tech health care delivery (e.g. home visits, audio-only, phone visit)	-In-person & remote training - Enhance community training resources - Increase training resource awareness - Intergenerational support	N/A	N/A	Study population: non-English speaking Medicaid patients
J. R. Hill; A. B. Harrington; P. Adeoye; N. L. Campbell; R. J. Holden	Going remote-demonstration and evaluation of remote technology delivery and usability assessment with older adults: Survey study	JMIR mHealth and uHealth	Background: The COVID-19 pandemic necessitated going remote" with the delivery, support, and assessment of a study intervention targeting older adults enrolled in a clinical trial. While remotely delivering and assessing technology is not new, there are few methods available in the literature that are proven to be effective with diverse populations, and none for older adults specifically. Older a…	9	3		2021	10.2196/26702	2022-06-06	Article	Partial Article Review	English	USA	North America	Health Information Exchange/ Portals/ Apps	Healthcare	Michelle Foronda de Lota	Research Study	Age	1					1											Approach was to remotely deliver and conduct usability testing for a mobile health (mHealth) technology intervention for the older adult population via a clinical trial of the technology that was ongoing but suspended due to the pandemic.				Study intervention is a medication management app, therefore, the paper focused on the study of its usability - performing remote usability testing with diverse populations. This demonstrates that remote use of an application or remote communication is possible granted that certain populations have the appropriate technology to remain engaged.	Idea of keeping HIT users engaged to narrow digital divide is important but due to pandemic and aynchonous communication channels, the study revealed this to be a concern.	Keep?
H. M. LaMonica; F. Iorfino; G. Y. Lee; S. Piper; J. A. Occhipinti; T. A. Davenport; S. Cross; A. Milton; L. Ospina-Pinillos; L. Whittle; S. C. Rowe; M. Dowling; E. Stewart; A. Ottavio; S. Hockey; V. W. S. Cheng; J. Burns; E. M. Scott; I. B. Hickie	Informing the Future of Integrated Digital and Clinical Mental Health Care: Synthesis of the Outcomes From Project Synergy	JMIR Mental Health	Background: Globally, there are fundamental shortcomings in mental health care systems, including restricted access, siloed services, interventions that are poorly matched to service users' needs, underuse of personal outcome monitoring to track progress, exclusion of family and carers, and suboptimal experiences of care. Health information technologies (HITs) hold great potential to improve thes…	9	3		2022	10.2196/33060	2022-06-07	Article	Partial Article Review	English	Australia	Australia	Health Information Exchange/ Portals/ Apps	Healthcare	Michelle Foronda de Lota	Real World Application	Mental Health					1												Implementation of a web based platform or health and wellbeing e-tool, called Innowell Platform, to be optimally configured as part of standard care to meet the mental health needs of the population. Designed to enhance delivery of primary care.			Healthcare staff concerned about service users' digital literacy. Change the way it is implemented? Not as worried about younger population using the platform since they are digital natives and accustomed to inputting information online.
A. Hartford; D. J. Stein	Attentional Harms and Digital Inequalities	JMIR Mental Health	Recent years have seen growing public concern about the effects of persuasive digital technologies on public mental health and well-being. As the draws on our attention reach such staggering scales and as our ability to focus our attention on our own considered ends erodes ever further, the need to understand and articulate what is at stake has become pressing. In this ethical viewpoint, we explo…	9	2	e30838	2022	https://dx.doi.org/10.2196/30838	2022-06-08	Article	Full Article Review	English	South Africa	Africa	Other	Other	Michelle Foronda de Lota	Conceptual Guidance	SDOH (i.e. all disparities)									1								The paper explored “attentional harms and emphasize their potential seriousness” that use of the internet and web-based participation has brought about. Also caused digital inequities. “emphasized the roles of participatory design and design justice as ways of overcoming marginalization and oppression” Design features of web-based platforms tap into users’ “addictive behavior.”					Develop awareness of and identify the harms of internet use and web-based platforms and how it correlates to socioeconomic and education status. Increased levels of digital literacy can combat the harms of internet use such as data collection of personal information, targets of corporate advertising, and reduction in attention spans.	Don't think it's a gold star paper, but content is interesting nonetheless.
C. A. Clare	Telehealth and the digital divide as a social determinant of health during the COVID-19 pandemic	Network Modeling Analysis in Health Informatics and Bioinformatics	Telehealth has been shown to have comparable health outcomes in terms of patient-physician communication, and patient satisfaction and engagement. Nevertheless, the digital divide has exacerbated the social and economic factors that create barriers to health and well-being. It, therefore, maybe a social determinant of health (SDOH). Such issues as decreased internet connectivity and a lack of Wi-…	10	1	26	2021	http://dx.doi.org/10.1007/s13721-021-00300-y	2022-06-08	Article	Full Article Review	English	USA	North America	Telehealth/ Virtual Care	Healthcare	Michelle Foronda de Lota	Conceptual Guidance	SDOH (i.e. all disparities)									1								Attempt to enable telehealth services to be more mainstream and accessible everywhere. Approach to recognize broadband access as a social determinant of health. Downsides of telehealth affecting clinical practitioners and patients alike due to poorer conditions and lower socioeconomic conditions of marginalized populations.	Only suggests that policy changes need to be made. No actual policies were mentioned that are in place to either narrow digital divide or aggravate it.
H. Gannon; S. Chimhuya; G. Chimhini; S. R. Neal; L. P. Shaw; C. Crehan; T. Hull-Bailey; R. A. Ferrand; N. Klein; M. Sharland; M. Cortina Borja; V. Robertson; M. Heys; F. C. Fitzgerald	Electronic application to improve management of infections in low-income neonatal units: pilot implementation of the NeoTree beta app in a public sector hospital in Zimbabwe	BMJ open quality	There are 2. 4million annual neonatal deaths worldwide. Simple, evidence-based interventions such as temperature control could prevent approximately two-thirds of these deaths. However, key problems in implementing these interventions are a lack of newborn-trained healthcare workers and a lack of data collection systems. NeoTree is a digital platform aiming to improve newborn care in low-resource…	10	1		2021	http://dx.doi.org/10.1136/bmjoq-2020-001043	2022-06-08	Article	Partial Article Review	English	Zimbabwe	Africa	Health Information Exchange/ Portals/ Apps	Healthcare	Michelle Foronda de Lota	Real World Application	Socio-Economic Status												1					NeoTree is a digital platform with the aim to improve newborn care in low-resource settings. User-facing component is an Android application that is tablet-based.			There is a desire to establish NeoTree as a data collection platform and tool for antimicrobial surveillance at a national level.		In a way, resolved shortcomings of paper-based documentation to transition to digitized patient records and sped up retrieval of lab results and information for quicker and better quality management of neonatal infections. One of the downsides is laboratory staff and shortages of media used for blood cultures meaning no cultures were performed, staff had low morale, and skeleton crew present with…
P. Phimphasone-Brady; J. Chiao; L. Karamsetti; A. Sieja; R. Johnson; L. Macke; H. Lum; R. Lee; S. Farro; D. Loeb; C. Schifeling; A. G. Huebschmann	Clinician and staff perspectives on potential disparities introduced by the rapid implementation of telehealth services during COVID-19: a mixed-methods analysis	Translational Behavioral Medicine	The COVID-19 pandemic has rapidly altered ambulatory health care delivery and may have worsened disparities in health care access. To assess the telehealth implementation experiences of ambulatory personnel in different disciplines and their perspectives on potential telehealth disparities, and to make recommendations for more equitable telehealth delivery. We used a convergent parallel mixed-met…	11	7	1339-1347	2021	http://dx.doi.org/10.1093/tbm/ibab060	2022-06-08	Article	Partial Article Review	English	USA	North America	Telehealth/ Virtual Care	Healthcare	Michelle Foronda de Lota	Real World Application	SDOH (i.e. all disparities)									1			1					Rapid implementation of telehealth services showed disparities affecting certain populations such as older adults and digital literacy, groups with lower resources, lack of interpretive services.					Telehealth could cause more disparities. Awareness of inequities and inequalities provide opportunities to narrow digital divide.
Catherine L. Jenkins; Sumayyah Imran; Aamina Mahmood; Katherine Bradbury; Elizabeth Murray; Fiona Stevenson; Fiona L. Hamilton	Digital Health Intervention Design and Deployment for Engaging Demographic Groups Likely to Be Affected by the Digital Divide: Protocol for a Systematic Scoping Review	JMIR research protocols	BACKGROUND: Digital health interventions refer to interventions designed to support health-related knowledge transfer and are delivered via digital technologies, such as mobile apps. Digital health interventions are a double-edged sword: they have the potential to reduce health inequalities, for example, by making treatments available remotely to rural populations underserved by health care facil…	11	3	e32538	2022	https://dx.doi.org/10.2196/32538	2022-06-08	Article	Partial Article Review	English	Great Britain	Europe	Health Information Exchange/ Portals/ Apps	Healthcare	Michelle Foronda de Lota	Literature Review	SDOH (i.e. all disparities)									1			1					Ongoing scoping review to be completed on September 2022		Inform best practices in the design and delivery of digital health interventions. Failure to do so can exacerbate digital health disparities; successful design and delivery can bridge divide.
B. Ahmad; S. Jun; V. Palade; Q. You; L. Mao; M. Zhongjie	Improving skin cancer classification using heavy-tailed student t-distribution in generative adversarial networks (Ted-gan)	Diagnostics	Deep learning has gained immense attention from researchers in medicine, especially in medical imaging. The main bottleneck is the unavailability of sufficiently large medical datasets required for the good performance of deep learning models. This paper proposes a new framework consisting of one variational autoencoder (VAE), two generative adversarial networks, and one auxiliary classifier to a…	11	11	2147	2021	https://dx.doi.org/10.3390/diagnostics11112147									Michelle Foronda de Lota		NA
B. T. Burdorf	Comparing magnetic resonance imaging and computed tomography machine accessibility among urban and rural county hospitals	Journal of Public Health Research	Background: In 2019, Navigant Healthcare published research showing that 1 in 5 rural hospitals in Minnesota are at risk of closing as they are not financially sustainable. With 26.7% of Minnesota's population being rural, this is particularly worrisome. A substantial cost to rural hospitals is affording the installation, maintenance, and operation of Computed Tomography (CT) and Magnetic Resonan…	11	1	2527	2022	https://dx.doi.org/10.4081/jphr.2021.2527									Michelle Foronda de Lota		NA
Vivian Hsiao; Thevaa Chandereng; Robin L. Lankton; Jeffrey A. Huebner; Jeffrey J. Baltus; Grace E. Flood; Shannon M. Dean; Amye J. Tevaarwerk; David F. Schneider	Disparities in Telemedicine Access: A Cross-Sectional Study of a Newly Established Infrastructure during the COVID-19 Pandemic	Applied clinical informatics	BACKGROUND: The COVID-19 pandemic led to dramatic increases in telemedicine use to provide outpatient care without in-person contact risks. Telemedicine increases options for health care access, but a digital divide" of disparate access may prevent certain populations from realizing the benefits of telemedicine., OBJECTIVES: The study aimed to understand telemedicine utilization patterns after a …	12	3	445-458	2021	https://dx.doi.org/10.1055/s-0041-1730026	2022-06-09	Article	Abstract Only	English	USA	North America	Telehealth/ Virtual Care	Healthcare	Michelle Foronda de Lota	Real World Application	SDOH (i.e. all disparities)	1	1							1								Telehealth and delivery of telemedicine can help lessen digital divide but at same time can exacerbate unequal access to healthcare. Older adult population is vulnerable as are members from groups of marginalized populations.					"mitigate such barriers to telemedicine when possible, with efforts such as digital literacy outreach and equitable distribution of telemedicine infrastructure"
H. Grieco-Page; C. J. Black; J. M. Berent; B. Gautam; T. S. Betancourt	Beyond the Pandemic: Leveraging Rapid Expansions in U.S. Telemental Health and Digital Platforms to Address Disparities and Resolve the Digital Divide	Frontiers in Psychiatry		12		671502	2021	https://dx.doi.org/10.3389/fpsyt.2021.671502							Telehealth/ Virtual Care		Michelle Foronda de Lota		NA
J. A. Rodriguez; K. Singh	The Spanish Availability and Readability of Diabetes Apps	Journal of Diabetes Science and Technology	Background: There is growing evidence supporting the use of mobile health apps for the management of diabetes. Given the disproportionate impact of diabetes on Latinos, especially those with limited English proficiency (LEP) and low literacy, diabetes apps have the potential to address existing health disparities. Our study aimed to understand the current accessibility of diabetes apps for these …	12	3	719-724	2018	10.1177/1932296817749610		Article	Abstract Only				Health Information Exchange/ Portals/ Apps	Other	Michelle Foronda de Lota		Culturally and Linguistically Diverse (CALD) background/ Limited English Profiency (LEP)		1															Paper discusses "diabetes apps [that] have the potential to address existing health disparities" and does having a language barrier cause new ones? Worsen health disparities?						Does having a language barrier cause new types of health disparities in addition to existing ones? Worsening of health disparities?
J. Kesavadev; G. Krishnan; V. Mohan	Digital health and diabetes: experience from India	Therapeutic Advances in Endocrinology and Metabolism	The digitization of healthcare and its usage in the delivery of healthcare have experienced exponential growth across the world in recent times. India's fast-growing diabetes population has been exerting immense pressure on the country's healthcare infrastructure. Various innovative and evolving technologies are converging to impact the trajectory of digital health in diabetes. The diabetes commu…	12			2021	http://dx.doi.org/10.1177/20420188211054676									Michelle Foronda de Lota								1
Manuel Gonzalez Garcia; Farhad Fatehi; Nazli Bashi; Marlien Varnfield; Pupalan Iyngkaran; Andrea Driscoll; Christopher Neil; David L. Hare; Brian Oldenburg	A Review of Randomized Controlled Trials Utilizing Telemedicine for Improving Heart Failure Readmission: Can a Realist Approach Bridge the Translational Divide?	Clinical Medicine Insights. Cardiology	BACKGROUND: Telemedicine and digital health technologies hold great promise for improving clinical care of heart failure. However, inconsistent and contradictory findings from randomized controlled trials have so far discouraged widespread adoption of digital health in routine clinical practice. We undertook this review study to summarize the study outcomes of the use of exploring the evidence fo…	13		1179550000000000	2019	https://dx.doi.org/10.1177/1179546819861396							Telehealth/ Virtual Care		Michelle Foronda de Lota
Jong-Yi Wang; Kevin Bennett; Janice Probst	Subdividing the digital divide: differences in internet access and use among rural residents with medical limitations	Journal of medical Internet research	BACKGROUND: Access to health care is often contingent upon an individual's ability to travel for services. Certain groups, such as those with physical limitations and rural residents, have more travel barriers than other groups, reducing their access to services. The use of the Internet may be a way for these groups to seek care or information to support their health care needs., OBJECTIVE: The p…	13	1	e25	2011	https://dx.doi.org/10.2196/jmir.1534									Michelle Foronda de Lota
N. Haynes; A. Ezekwesili; K. Nunes; E. Gumbs; M. Haynes; J. B. Swain	Can you see my screen?" Addressing Racial and Ethnic Disparities in Telehealth"	Current Cardiovascular Risk Reports	Purpose of Review: Telehealth is an innovative approach with great potential to bridge the healthcare delivery gap, especially for underserved communities. While minority populations represent a target audience that could benefit significantly from this modern solution, little of the existing literature speaks to its acceptability, accessibility, and overall effectiveness in underserved populatio…	15	12	23	2021	https://dx.doi.org/10.1007/s12170-021-00685-5			Abstract Only				Telehealth/ Virtual Care	Healthcare	Michelle Foronda de Lota		SDOH (i.e. all disparities)
K. Higgins; C. Nesbitt; L. Horan; A. Curtis; K. Richard; C. Stallter; S. Verela	Brief Educational Sessions to Promote Health App Use	Journal for Nurse Practitioners	The increase in smartphone ownership by underserved populations provides a unique opportunity to use technology to improve health. Health apps are often free and have programs to empower individuals to engage in health promotion and self-management of chronic illnesses. To promote the use of health apps in an underserved community, investigators provided brief educational sessions to teach indivi…	15	8	e165-e167	2019	10.1016/j.nurpra.2019.04.003		Article							Michelle Foronda de Lota
D. Lim; R. Norman; S. Robinson	Consumer preference to utilise a mobile health app: A stated preference experiment	PLoS ONE	Background One prominent barrier faced by healthcare consumers when accessing health services is a common requirement to complete repetitive, inefficient paper-based documentation at multiple registration sites. Digital innovation has a potential role to reduce the burden in this area, through the collection and sharing of data between healthcare providers. While there is growing evidence for dig…	15	2		2020	10.1371/journal.pone.0229546		Article							Michelle Foronda de Lota
N. Fareed; C. M. Swoboda; P. Jonnalagadda; T. R. Huerta	Persistent digital divide in health-related internet use among cancer survivors: findings from the Health Information National Trends Survey, 2003-2018	Journal of cancer survivorship : research and practice	PURPOSE: Prior research on the use of the internet among cancer survivors indicates a digital divide. The online landscape and patterns of information consumption, however, have notably changed over the past decade necessitating an updated examination of health-related internet use (HRIU) among cancer survivors. METHOD(S): Using survey data from 2003, 2005, 2007, 2011, 2013, 2017, and 2018 Health…	15	1	87-98	2021	http://dx.doi.org/10.1007/s11764-020-00913-8									Michelle Foronda de Lota
M. Cho; K. M. Kim	Effect of digital divide on people with disabilities during the COVID-19 pandemic	Disability and Health Journal	Background: The COVID-19 pandemic has reinforced social inequality in marginalized groups. People with disabilities (PWD) are particularly restricted in their activities and lives due to the pandemic and experiencing more difficulties than the general population. Objective(s): This study aims to explore the extent of the digital divide between PWD and people without disabilities (PWOD) during the…	15	1	101214	2022	https://dx.doi.org/10.1016/j.dhjo.2021.101214									Michelle Foronda de Lota									1
C. Golomski; M. Corvini; B. Kim; J. Wilcox; S. Valcourt	Aspects of ICT connectivity among older adults living in rural subsidized housing: reassessing the digital divide	Journal of Enabling Technologies	Purpose: This article examines aspects of information communication technology (ICT) connectivity among the understudied population of low-income older adults living in rural and peri-urban subsidized housing. We aim to investigate if variations exist in access and connectivity when economic and housing conditions are constant and use data from northern New England. Design/methodology/approach: T…	16	1	17-27	2022	10.1108/JET-12-2020-0052		Article							Michelle Foronda de Lota
S. Kareff; R. Williams; T. Roy; P. Sackstein; G. Luta; C. Kim; K. Taylor; M. Tammemagi	P61.04 Disparities Related to Low-Dose Computed Tomography Screening Eligibility Criteria for Lung Cancer: A Single-Center Analysis	Journal of Thoracic Oncology	Introduction: The United States Preventive Services Task Force (USPSTF) published guidelines in 2013 for lung cancer screening using low-dose computed tomography (LDCT) based on the National Lung Screening Trial results. Both the 2013 and expanded 2021 guidelines may perpetuate disparities as they do not take into account multiple risk factors. Risk-based models, such as the PLCOm2012, include cr…	16	10 Supplement	S1173	2021	http://dx.doi.org/10.1016/j.jtho.2021.08.639									Michelle Foronda de Lota
E. A. Mack; E. Helderop; K. Ma; T. H. Grubesic; J. Mann; S. Loveridge; R. Maciejewski	A broadband integrated time series (BITS) for longitudinal analyses of the digital divide	PLoS ONE	To evaluate actions taken to implement the Telecommunications Act of 1996, the primary goal of which was to foster competition in the industry, the FCC created a standardized form (Form 477) to collect information about broadband deployment and competition in local telephone service. These data represent the best publicly available record of broadband provision in the United States. Despite the p…	16	2022-05-05	e0250732	2021	http://dx.doi.org/10.1371/journal.pone.0250732									Michelle Foronda de Lota
T. J. Marini; D. C. Oppenheimer; T. M. Baran; D. J. Rubens; A. Dozier; B. Garra; M. S. Egoavil; R. A. Quinn; J. Kan; R. L. Ortega; Y. T. Zhao; L. Tamayo; C. Carlotto; B. Castaneda	Testing telediagnostic right upper quadrant abdominal ultrasound in peru: A new horizon in expanding access to imaging in rural and underserved areas	PLoS ONE	Background Hepatic and biliary diseases are prevalent worldwide, but the majority of people lack access to diagnostic medical imaging for their assessment. The liver and gallbladder are readily amenable to sonographic examination, and ultrasound is a portable, cost-effective imaging modality suitable for use in rural and underserved areas. However, the deployment of ultrasound in these settings i…	16	2022-08-08	e0255919	2021	http://dx.doi.org/10.1371/journal.pone.0255919									Michelle Foronda de Lota
O. Huxhold; E. Hees; N. J. Webster	Towards bridging the grey digital divide: changes in internet access and its predictors from 2002 to 2014 in Germany	European Journal of Ageing	The internet is an indispensable aspect of modern society. It facilitates long distance communication, access to information, health care interventions, as well as multiple opportunities for social participation. Despite increasing pervasiveness of this technology, persistent inequalities exist in who has access to the internet. In particular, older adults lag behind in having internet access, th…	17	3	271-280	2020	10.1007/s10433-020-00552-z		Article							Michelle Foronda de Lota
W. Jun	A study on the current status and improvement of the digital divide among older people in Korea	International Journal of Environmental Research and Public Health	In today's knowledge-and information-based society, information literacy and information utilization skills are indicators of one's competitiveness, and play a very important role in various fields (e.g., in one's career, hobbies, as well as in daily life). In particular, information literacy and information utilization skills in older people are becoming essential for them to lead affluent lives…	17	11	3917	2020	http://dx.doi.org/10.3390/ijerph17113917									Michelle Foronda de Lota
W. Hongsanun; S. Insuk	Quality assessment criteria for mobile health apps: A systematic review	Walailak Journal of Science and Technology	Summative evidences on the criteria for user assessment of health apps are still limited. In order to determine an assessment method for mobile health apps, rigorous and appropriate criteria must be chosen. The aim of this study is to review the existing quality assessment criteria that are being used to assess the quality of mobile health apps focusing on users’ perspectives. In addition, a proc…	17	8	745-759	2020	https://wjst.wu.ac.th/index.php/wjst/article/view/6482		Review							Dana Moukheiber
Savitri Fedson; Biykem Bozkurt	Telehealth in Heart Failure	Heart failure clinics	Telehealth presents opportunities for enhanced care and benefits to patients with heart failure. As technology develops, telehealth is increasingly being integrated into the standard care of heart failure. Telehealth can help enhance timely access and follow-up, facilitate care coordination for diagnostic and management strategies, individualize management, increase opportunities for multidiscipl…	18	2	213-221	2022	https://dx.doi.org/10.1016/j.hfc.2021.12.001							Telehealth/ Virtual Care		Dana Moukheiber
Boon Peng Ng; Chanhyun Park	Accessibility of Telehealth Services During the COVID-19 Pandemic: A Cross-Sectional Survey of Medicare Beneficiaries	Preventing chronic disease	INTRODUCTION: Telehealth plays a role in the continuum of care, especially for older adults during the COVID-19 pandemic. Our objective was to examine factors associated with the accessibility of telehealth services during the COVID-19 pandemic among older adults., METHODS: We analyzed the nationally representative Medicare Current Beneficiary Survey COVID-19 Rapid Response Supplement Questionnai…	18		E65	2021	https://dx.doi.org/10.5888/pcd18.210056							Telehealth/ Virtual Care		Dana Moukheiber
A. V. Chaet; B. Morshedi; K. J. Wells; L. E. Barnes; R. Valdez	Spanish-language consumer health information technology interventions: A systematic review	Journal of Medical Internet Research	Background: As consumer health information technology (IT) becomes more thoroughly integrated into patient care, it is critical that these tools are appropriate for the diverse patient populations whom they are intended to serve. Cultural differences associated with ethnicity are one aspect of diversity that may play a role in user-technology interactions. Objective: Our aim was to evaluate the c…	18	8		2016	10.2196/jmir.5794		Article							Dana Moukheiber
M. K. Kannabhiran; C. Jackevicius; Z. Feliciano; J. K. Han	B-PO01-096 DIGITAL HEALTH DEVICE RESEARCH, GENDER & RACIAL DISPARITIES - THE GREAT DIVIDE	Heart Rhythm	Background: Use of digital health devices (DHD), including smartphones, smartwatches, wearables and mobile ECGs especially for atrial fibrillation (AF) has increased over time. A digital divide" between those able & unable to benefit from technology has grown. Despite a multitude of DHD studies in AF, gender and racial disparities in these studies is unknown. Objective(s): To characterize the dem…	18	8 Supplement	S89	2021	http://dx.doi.org/10.1016/j.hrthm.2021.06.240	2022-06-22	Literature Review	Abstract Only	na	USA; Canada	North America	Wearables/ Electronic Patient Reported Outcomes (ePRO)/ Immersive technologies	na	Lama M	Literature Review	na	1							1		1							na	na	na	na	na	na	to increase enrollment of women and URM to ensure that health disparities, bias and digital divide are not worsened.
M. Begay; M. Kakol; A. Sood; D. Upson	Strengthening digital health technology capacity in Navajo communities to help counter the COVID-19 pandemic	Annals of the American Thoracic Society		18	7	1109-1118	2021	http://dx.doi.org/10.1513/AnnalsATS.202009-1136PS	2022-06-22	Article	Full Article Review	English	Navajo Nation	North America	Telehealth/ Virtual Care	Government	Lama M	Research Study	Race/Ethnicity			1	1		1											Navajo Nation has experienced vastly disproportionate illness and death during COVID		Home-based telemonitoring/Tele-education and Telementoring for Healthcare Providers/Tele-education for Communities/Tele–Traditional Medicine	Home-based Point-of-Care Testing/Home-based Telemonitoring	The IHS is chronically underfunded and understaffed, providing $4,078 per capita for health care, less than half of what is spent on federal health care for non–Native Americans ($9,726)	Home-Delivery Technology Delivery of home goods, including medications from commercial or government services, has been hampered by lack of a physical address for many Navajo people,	Navajo Nation, an approach such as community-based participatory research (CBPR) would foster culturally appropriate programs that acknowledge local customs and cultural nuances. CBPR is essential for identifying the most effective manner to build technological infrastructure within Native communities (5). Collaboration with community stakeholders and tribal and/or federal programs would allow te…
M. Hassankhani; M. Alidadi; A. Sharifi; A. Azhdari	Smart city and crisis management: Lessons for the covid-19 pandemic	International Journal of Environmental Research and Public Health	COVID-19 shocked cities around the world and revealed the vulnerability of urban lives and functions. Most cities experienced a catastrophic disturbance that has lasted for a long time. Planning plays a critical role in responding efficiently to this crisis and enabling rapid functional recovery in the post-disaster era. Cities that have implemented digitalization initiatives and programs are lik…	18	15	7736	2021	http://dx.doi.org/10.3390/ijerph18157736	2022-06-22	Literature Review	Full Article Review	Enligsh	USA	North America	Health Information Exchange/ Portals/ Apps	Healthcare	Lama M	Real World Application	Geographic			1														Solutions and technologies such as social media, telehealth, tracking and monitoring systems, sensors and locational applications, teleworking systems.	This study shows that different technology-driven policies and actions enable crisis management, enhance community well-being, and increase urban resilience.	Digitalization of urban functions. Policymakers should empower society with non-technical technology deployment issues e.g organizational implications of remote working. Telemedicine could be a sustainable approach for urban planning to facilitate the continuity of everyday situations.Social media, data gathering, monitoring systems, telemedicine, and tracking applications are pursued by various …	roles that smart city technologies can play to deal with disasters and promote the well-being of citizens in the face of the COVID-19 pandemic.	NA	Policymakers should liberate the process of digitalization, increase the accessibility to digital services, and enhance digital literacy	is study revealed that developing smart cities is not achievable by just using technologies to improve urban functions and should also involve considering other aspects and actors such as people and institutions
T. Ginossar; H. R. Brakey; A. L. Sussman; B. Price; M. Kano; S. Davis; C. K. Blair	You're going to have to think a little bit different" barriers and facilitators to using mhealth to increase physical activity among older, rural cancer survivors"	International Journal of Environmental Research and Public Health	Wearable activity trackers (WATs) hold great promise in increasing physical activity among older cancer survivors. However, older cancer survivors who reside in rural regions are at increased risk of being digitally marginalized. The goal of this study was to learn about WATs adoption motivation and needs of rural older cancer survivors who live in New Mexico, one of the most rural states with th…	18	17	8929	2021	http://dx.doi.org/10.3390/ijerph18178929	2022-06-23	Article	Full Article Review	Enligsh	USA	North America	Wearables/ Electronic Patient Reported Outcomes (ePRO)/ Immersive technologies	Healthcare	Lama M	Real World Application	Persons with chronic disease/ low health	1		1			1											Wearable activity trackers (WATs) hold great promise in increasing physical activity among older cancer survivors.	na	WATs as part of an intervention to alleviate barriers associated with the digital divide.	We identified six rural counties using the rural-urban commuting area (RUCA) codes that classify US census tracts based on population density, urbanization, and daily commuting	Most participants perceived the WAT as complex, and potentially incompatible with the technological infrastructure available to them. These concerns included incompatibility of WAT due to (a) lack of physical access and connectivity, (b) digital literacy, and (c) other concerns about the relative advantage of this technology.	In view of the limited connectivity and consequently low self efficacy and digital literacy, they request technical and social support that would allow them to use WATs effectively.	Given the specific technological challenges and the need for peer support, it is important that future interventions will focus on this group of older cancer survivors who live in rural communities, rather than create “one size fits all” interventions with cancer survivors of different ages, or in rural settings. Researchers should dedicate additional resources to include co-researchers from loca…
A. Ali; D. Dindoust; J. Grant; D. Clarke	Delivering epilepsy care in low-resource settings: the role of technology	Expert Review of Medical Devices	Introduction: The implementation of technology in the field of epileptology has traditionally focused on its use for diagnosis and treatment and has, unsurprisingly, been capital-intensive, making it therefore mainly implementable in advanced high-income countries. Because of technological innovations over the past 20 years there has been almost a paradigm shift, particularly in access to and the…	18	sup1	13-23	2021	https://dx.doi.org/10.1080/17434440.2021.2013198	2022-06-24	Article	Full Article Review	English	USA	North America	Telehealth/ Virtual Care	Healthcare	Lama M	Literature Review	Socio-Economic Status				1		1											Role of technology to help in the delivery of improved epilepsy care in lower-resourced settings, highlighting an important distinction between financial and human capital and their key relevance to decision making in implementing technology.	na	MRI imaging generally with at least a 1.5 T magnet strength. However, these units are large, require significant maintenance and human resources to keep operative.Mobile phone apps to communicate with physicians and neurologists but again these are not practical in most LMICs with so few neurologists, very limited time and no clear method of reimbursement..Drones have been used to deliver blood p…	Implementation of telehealth, could be most beneficial in regions where access is lacking. Telehealth should be used to deliver healthcare and for improving healthcare systems communication, education, public health and other forms of research. Mobile health use, even when available for use in some low- and middle-income countries, require rigorous research in order to optimize patient care. Smar…	National income metrics and epilepsy resources.	High-income developed countries must play important roles in assisting low-resourced regions to improve epilepsy care through technological implementations. Capacity building and sustainability should be the most important objectives.	na
Woochun Jun	A Study on Cause Analysis of Digital Divide among Older People in Korea	International journal of environmental research and public health	Most people in modern society enjoy various benefits due to the development of information and communication technology and smart technology in modern society. However, due to the digital divide, there is a social class that cannot enjoy abundant benefits. The representative class is the class of older people. In the latest four-year national report on the status of the digital divide, the class …	18	16		2021	https://dx.doi.org/10.3390/ijerph18168586	2022-06-24	Article	Full Article Review	English	Korea	Asia	Health Information Exchange/ Portals/ Apps	Healthcare	Lama M	Research Study	Age	1			1								1					Causes of the digital divide among older people in Korea.	na	na	Among the three sub elements of information capability, installation, use and management capability, management capability was vulnerable for older people.	Health problems interfere with older people’s Internet use, online communication and social activities between family and friends. First, it has been found that older men use the Internet more than older women. Second, older people in their 50s were found to have higher utilization rates of information devices and use of Internet services compared to other ages. Third, it was found that the highe…	na	Variousinformatization textbooks for older people should be developed. In line with the rapid development of information technology, informatization textbooks should also include up-to-date contents and provide highly readable interfaces and various interactions for older people to see easily.
Hiranya Sritart; Kuson Tuntiwong; Hiroyuki Miyazaki; Somchat Taertulakarn	Disparities in Healthcare Services and Spatial Assessments of Mobile Health Clinics in the Border Regions of Thailand	International journal of environmental research and public health	Reducing the disparities in healthcare access is one of the important goals in healthcare services and is significant for national health. However, measuring the complexity of access in truly underserved areas is the critical step in designing and implementing healthcare policy to improve those services and to provide additional support. Even though there are methods and tools for modeling health…	18	20		2021	https://dx.doi.org/10.3390/ijerph182010782	2022-06-25	Literature Review	Full Article Review	English	Thailand	Asia	Health Information Exchange/ Portals/ Apps	Healthcare	Lama M	Research Study	Geographic			1						1								Develop a concise and context-specific methodology for assessing disparities for a remote province in Thailand to assist in the development and expansion of the efficient use of additional mobile health clinics.	Addresses regional disparities and provides valuable references for governmental authorities and health planners in healthcare strategy design and intervention to minimize the inequalities in healthcare services.	NA\	Applying the GIS time-based approach with the real road network combined with smaller-area units to identify the low health accessibility regions in the study area, Ubon Ratchathani, according to our findings, certain parts of the town were notably considered as poor hospital accessibility zones, particularly several sub-districts in the eastern area of the province.	For the total population in Ubon Ratchathani, only 26 facilities provide secondary and tertiary healthcare services, as a public hospital. The average number of physicians for each district in Ubon Ratchathani is 90, with a median value of 66, whereas the distribution of doctors fluctuates from 0 to 243.	To support these local or nationwide authorities, it is essential to understand the environmental access conditions of the residents, particularly in remote regions, as well as to recognize the constraint of the drivers of vulnerable populations.	The geographic information system (GIS) based approach can be further extended to other regions and other perspectives of healthcare accessibility investigation.
V. Vasile; M. Panait; S. A. Apostu	Financial inclusion paradigm shift in the postpandemic period. Digital-divide and gender gap	International Journal of Environmental Research and Public Health	Financial inclusion is strongly differentiated by age groups and countries and the pandemic has highlighted the increased gaps and inequalities but also the weaknesses of the system, in terms of flexibility, access and facilities of the customer-bank relationship and also from the perspective of the financial education of young generations and vulnerable people, active in the labor market. Based …	18	20	10938	2021	https://dx.doi.org/10.3390/ijerph182010938	2022-06-26	Literature Review	Full Article Review	English	Romania	Europe	Other	Other	Lama M	Literature Review	NA	NA	NA	NA													1	NA	NA	NA	NA	na		NA
Y. Song; C. Qian; S. Pickard	Age-related digital divide during the covid-19 pandemic in China	International Journal of Environmental Research and Public Health	China has adopted a variety of digital technologies to effectively combat the unprecedented COVID-19 pandemic. The massive utilisation of digital technologies, however, to a great extent, magnifies the age-related digital divide. This paper aims to examine the impacts of the age-related digital divide on older adults in the context of the COVID-19 pandemic. Cases of three age-related digital divi…	18	21	11285	2021	https://dx.doi.org/10.3390/ijerph182111285	2022-06-27	Review	Full Article Review	English	China	Asia	Telehealth/ Virtual Care	Healthcare	Lama M	Literature Review	Age	1																what are the impacts of the age-related digital divide on older adults	na	na	na	As a disadvantaged population group, many older adults do not have smartphones. They have no access to smartphones or the Internet, which makes obtaining digital codes and/or online services impossible..inadequate social support makes it more difficult for older adults to address the digital divide issues under the COVID-19 pandemic. Most older adults do not have much experience in using digital …	na	Education and income, governmental policies, and family and social support, are all major contributors to the severe impacts of the age-related digital divide on older adults during the pandemic
L. Liu; F. Wu; H. Tong; C. Hao; T. Xie	The digital divide and active aging in china	International Journal of Environmental Research and Public Health	With the rapid development of society, especially the advent of intelligent technology of life services, the ability of the elderly to adapt to modern digital life is getting weaker and weaker, the dilemma of the digital divide" for the elderly has aroused heated public debate. In the era of aging and information superposition, in-depth study of the multi-dimensional impact of the digital divide …	18	23	12675	2021	https://dx.doi.org/10.3390/ijerph182312675	2022-06-27	Review	Full Article Review	English	China	Asia	Telehealth/ Virtual Care	Healthcare	Lama M	Literature Review	Age	1				1												The digital divide reduces the level of physical and mental health and social participation of older persons and inhibits the level of guarantee of older persons, thus impeding their active aging	na	na	Elderly can master more health knowledge through the Internet and then improve their physical health level. Internet use can also reduce the loneliness of the elderly , accordingly improving their mental health.	Due to age, living environment, education, and other reasons, it is difficult for the elderly to integrate into the rapidly developing technological society quickly. As a result, with the development of digital technology, the gap between the elderly and young people in the ability to use digital technology has only increased, resulting in a digital gap that cannot be ignored.	na	There is gap between the elderly and young people in terms of age, physical health, and cognitive ability. Especially in terms of function operation and downloading APPs, the elderly often encounter many difficulties, which bring great inconvenience to the elderly transportation, daily consumption, and other aspects and affect their physical and mental health development, reduce their sense of so…
S. D. Birkhoff; H. Moriarty	Challenges in mobile health app research: Strategies for interprofessional researchers	Journal of Interprofessional Education and Practice	Aim: The purpose of this brief methodological paper is to discuss critical design features and user characteristics that should be considered when scientists from varied health related fields are testing mobile health apps in different patient populations. Background: With the growing number of patients using mobile health tracking apps to manage their health and chronic conditions, interprofessi…	19			2020	https://www.sciencedirect.com/science/article/abs/pii/S2405452620300100	2022-06-27	Review	Abstract Only	English	USA	North America	Health Information Exchange/ Portals/ Apps	Healthcare	Lama M	Literature Review	Other	1	1															Challenges in mobile health app research:Interprofessional teams studying mobile health apps need to understand how apps should be designed for various patient populations, age groups, and literacy abilities to enhance patient engagement	na	na	Age and health literacy are discussed as important user characteristics influencing the adoption of a new technology	na	na	na
H. Cheng; K. Lyu; J. Li; H. Shiu	Bridging the digital divide for rural older adults by family intergenerational learning: A classroom case in a rural primary school in China	International Journal of Environmental Research and Public Health	Rural older adults often feel disconnected from the ever-expanding digital world. To bridge the digital divide, researchers have investigated the effectiveness of formal education and training offered by various social institutions. However, existing research highlights a critical shortcoming in these approaches: a lack of attention paid to rural older adults' individual needs and interests. Base…	19	1	371	2022	https://dx.doi.org/10.3390/ijerph19010371	2022-06-28	Study	Full Article Review	English	China	Asia	Health Information Exchange/ Portals/ Apps	Healthcare	Lama M	Research Study	Age	1		1														This study implements a family intergenerational learning (FIL) project. FIL characterizes learning between grandparents and grandchildren within the household, suggesting a more practical and individualized strategy to help rural older adults gain digital literacy.	na	FIL Project does not require expansive learning spaces or complicated learning materials. The only essential learning equipment is an electronic device, such as smartphone or computer. The cost of promoting public formal education and training is often a barrier	The duration of the FIL Project was three months, and student participants were encouraged to teach their grandparents digital knowledge and practices using digital devices.	na	Rural older adults (1) gained knowledge about the digital society, (2) improved digital skills, (3) changed their lifestyles, and (4) understood the integrated relationship between technology and society. Their grandchildren also cultivated an awareness of lifelong learning and their moral obligations to grandparents.	To some extent, FIL Project has been successfully promoted in some rural areas of China, and we believe that it may also be carried out in other areas of the world with similar cultures and conditions.
Justyna Roj	Inequity in the Access to eHealth and Its Decomposition Case of Poland	International journal of environmental research and public health	The aim of this research is to analyze the disparities in the distribution of information and communication technologies and skills across geographically determined population groups and to identify the source of the inequity. Literature showed that the nature of e-Health has the potential to resolve health inequalities. However, its successful implementation depends on such factors as the access…	19	4		2022	https://dx.doi.org/10.3390/ijerph19042340	2022-06-24	Study	Full Article Review	English	Poland	Europe	Telehealth/ Virtual Care	Healthcare	Dana Moukheiber	Research Study	Geographic			1						1								identified some deviation from equity in distribution of the digital determinants of health and eHealth between geographically defined groups of the population	na	na	Theil (T) index	na	Theil (T) index indicate that households without Internet access and non-users of the Internet are not perfectly equally distributed in Poland. There are some macro-regions with more concentrated levels of limited access to the Internet.	The existence of inequity and its drivers. The novelty of this research results from application of the Theil index in the field of eHealth and identification of the barrier in access to e-Health, which can be a basis for improvement in government policy.
Tuya Pal; Pamela C. Hull; Tatsuki Koyama; Phillip Lammers; Denise Martinez; Jacob McArthy; Emma Schremp; Ann Tezak; Anne Washburn; Jennifer G. Whisenant; Debra L. Friedman	Enhancing Cancer care of rural dwellers through telehealth and engagement (ENCORE): protocol to evaluate effectiveness of a multi-level telehealth-based intervention to improve rural cancer care delivery	BMC cancer	BACKGROUND: Despite lower cancer incidence rates, cancer mortality is higher among rural compared to urban dwellers. Patient, provider, and institutional level factors contribute to these disparities. The overarching objective of this study is to leverage the multidisciplinary, multispecialty oncology team from an academic cancer center in order to provide comprehensive cancer care at both the pa…	21	1	1262	2021	https://dx.doi.org/10.1186/s12885-021-08949-4	2022-06-25		Full Article Review	English	USA	North America	Telehealth/ Virtual Care	Healthcare	Dana Moukheiber	Research Study	Geographic			1			1			1			1					Evaluate the clinical effectiveness of a multi-level telehealth-based intervention consisting of provider access to molecular tumor board expertise along with patient access to a supportive care intervention to improve cancer care delivery	na	Utilize information technology (IT)-enabled, team-based care delivery models to provide comprehensive, coordinated, high-quality cancer-related care focused on rural populations.	The proposed multi-level remote intervention, we will 1) improve comprehensive cancer care delivery to patients residing in rural communities with persistent poverty; 2) use telehealth to broaden the reach of our NCI-designated comprehensive cancer center in these communities; 3) disseminate evidence-based information to rural oncology providers using a tumor board to share expertise in molecular…	na	VICC has successfully brought telehealth into rural counties with low broadband connectivity. This includes combined use of computers, tablets and smart phones for the participants. To date, we have had no issues with VICC telehealth across a number of service lines and research projects.	Collect data for future dissemination and implementation of this intervention in order to decrease disparities in rural cancer patients with limited access to comprehensive care
K. B. Flower; S. Wurzelmann; C. Tucker; C. Rojas; M. E. Díaz-González de Ferris; F. Sylvester	Spanish-Speaking Parents’ Experiences Accessing Academic Medical Center Care: Barriers, Facilitators and Technology Use	Academic Pediatrics	Background and Objective: Children of Spanish-speaking caregivers face multiple barriers to care in academic medical centers. This study identified barriers and facilitators of health care and described use of health information technology in order to guide interventions and optimize services. Methods: In-depth, audiotaped interviews were conducted with monolingual Spanish-speaking caregivers (N …	21	5	793-801	2021	10.1016/j.acap.2020.10.008									Dana Moukheiber
L. Tucker; A. C. Villagomez; T. Krishnamurti	Comprehensively addressing postpartum maternal health: a content and image review of commercially available mobile health apps	BMC Pregnancy and Childbirth	Background: The United States is currently facing a maternal morbidity and mortality crisis, with the highest rates of any resource-rich nation. In efforts to address this, new guidelines for postpartum care suggest that mobile health (mHealth) apps can help provide complementary clinical support for new mothers during the postpartum period. However, to date no study has evaluated the quality of …	21	1		2021	10.1186/s12884-021-03785-7		Article							Dana Moukheiber
M. A. Handley; J. Landeros; C. Wu; A. Najmabadi; D. Vargas; P. Athavale	What matters when exploring fidelity when using health IT to reduce disparities?	BMC Medical Informatics and Decision Making	Background: Implementation of evidence-based interventions often involves strategies to engage diverse populations while also attempting to maintain external validity. When using health IT tools to deliver patient-centered health messages, systems-level requirements are often at odds with ‘on-the ground’ tailoring approaches for patient-centered care or ensuring equity among linguistically divers…	21	1		2021	10.1186/s12911-021-01476-z		Article							Dana Moukheiber
Sonia Ahmed; Liana E. Chase; Janelle Wagnild; Nasima Akhter; Scarlett Sturridge; Andrew Clarke; Pari Chowdhary; Diana Mukami; Adetayo Kasim; Kate Hampshire	Community health workers and health equity in low- and middle-income countries: systematic review and recommendations for policy and practice	International Journal for Equity in Health	The deployment of Community Health Workers (CHWs) is widely promoted as a strategy for reducing health inequities in low- and middle-income countries (LMIC). Yet there is limited evidence on whether and how CHW programmes achieve this. This systematic review aimed to synthesise research findings on the following questions: (1) How effective are CHW interventions at reaching the most disadvantaged…	21	1	49	2022	10.1186/s12939-021-01615-y									Dana Moukheiber
L. Ospina-Pinillos; T. Davenport; A. M. Diaz; A. Navarro-Mancilla; E. M. Scott; I. B. Hickie	Using participatory design methodologies to co-design and culturally adapt the Spanish version of the mental health eClinic: Qualitative study	Journal of Medical Internet Research	Background: Populations who do not speak English and reside in English-speaking countries are less likely to receive mental health care. In Australia, international students have been identified as disadvantaged compared with their peers; have weaker social support networks; and have higher rates of psychological distress. This scenario is acquiring significant relevance as Spanish-speaking migra…	21	8		2019	10.2196/14127		Article							Dana Moukheiber
Anu-Marja Kaihlanen; Lotta Virtanen; Ulla Buchert; Nuriiar Safarov; Paula Valkonen; Laura Hietapakka; Iiris Hörhammer; Sari Kujala; Anne Kouvonen; Tarja Heponiemi	Towards digital health equity - a qualitative study of the challenges experienced by vulnerable groups in using digital health services in the COVID-19 era	BMC Health Services Research	The COVID-19 pandemic has given an unprecedented boost to already increased digital health services, which can place many vulnerable groups at risk of digital exclusion. To improve the likelihood of achieving digital health equity, it is necessary to identify and address the elements that may prevent vulnerable groups from benefiting from digital health services. This study examined the challenge…	22	1	188	2022	10.1186/s12913-022-07584-4									Dana Moukheiber
E. C. Khoong; N. A. Rivadeneira; R. A. Hiatt; U. Sarkar	The use of technology for communicating with clinicians or seeking health information in a multilingual urban cohort: Cross-sectional survey	Journal of Medical Internet Research	Background: Technology is being increasingly used to communicate health information, but there is limited knowledge on whether these strategies are effective for vulnerable populations, including non-English speaking or low-income individuals. Objective: This study assessed how language preferences (eg, English, Spanish, or Chinese), smartphone ownership, and the type of clinic for usual source o…	22	4		2020	10.2196/16951		Article							Dana Moukheiber
A. Crawford; E. Serhal	Digital health equity and COVID-19: The innovation curve cannot reinforce the social gradient of health	Journal of Medical Internet Research	Digital health innovations have been rapidly implemented and scaled to provide solutions to health delivery challenges posed by the coronavirus disease (COVID-19) pandemic. This has provided people with ongoing access to vital health services while minimizing their potential exposure to infection and allowing them to maintain social distancing. However, these solutions may have unintended consequ…	22	6	e19361	2020	http://dx.doi.org/10.2196/19361	2022-06-02	Article/viewpoint	Full Article Review	English	Canada	North America	Digitalization (i.e. computer/internet usage; EHR adoption)	Healthcare	Nebal Abu Hussein	Conceptual Guidance	SDOH (i.e. all disparities)	1	1	1		1	1						1					the paper presents the digital health framework, which can used to consider health equity factors. It is a coomantary which intended to drew attention to unintended health equity impact on digital health in the pandamic	is suggested to include but not concrate solutions	incorporate digital health into health provider training. The frame work is corporating digital health with health systemit using the health equity factors intigrated with digital determinants of health	proposed the Digital Health Equity Framework DHEF	na	na	future to prioritize measurment-based approches to health equity in research
M. Hilbert	Digital technology and social change: The digital transformation of society from a historical perspective	Dialogues in Clinical Neuroscience	Digital technology, including its omnipresent connectedness and its powerful artificial intelligence, is the most recent long wave of humanity's socioeconomic evolution. The first technological revolutions go all the way back to the Stone, Bronze, and Iron Ages, when the transformation of material was the driving force in the Schumpeterian process of creative destruction. A second metaparadigm of…	22	2	189-194	2020	https://dx.doi.org/10.31887/DCNS.2020.22.2/mhilbert	2022-06-02	Original article	Full Article Review	English	USA	North America	Artificial Intelligence/ Big Data/ Clinical Decision Support	Healthcare	Nebal Abu Hussein	Conceptual Guidance	SDOH (i.e. all disparities)									1								Transformation of society by digital technology, shows a deap historic overview on the transformation of society by digital technology and merge of biological an AI. The article shows the probloms of the merge.	na	NA\	Na	na		creating automated processes to convert the existing information into knoledge. But there is no suggesstion for next steps.
J. E. Bailey; C. Gurgol; E. Pan; S. Njie; S. Emmett; J. Gatwood; L. Gauthier; L. G. Rosas; S. M. Kearney; S. K. Robler; R. H. Lawrence; K. L. Margolis; I. Osunkwo; D. Wilfley; V. O. Shah	Early Patient-Centered Outcomes Research Experience with the Use of Telehealth to Address Disparities: Scoping Review	Journal of Medical Internet Research	Background: Health systems and providers across America are increasingly employing telehealth technologies to better serve medically underserved low-income, minority, and rural populations at the highest risk for health disparities. The Patient-Centered Outcomes Research Institute (PCORI) has invested US $386 million in comparative effectiveness research in telehealth, yet little is known about t…	23	12	e28503	2021	https://dx.doi.org/10.2196/28503	2022-06-02	review	Full Article Review	English	USA	North America	Telehealth/ Virtual Care	Healthcare	Nebal Abu Hussein	Literature Review	SDOH (i.e. all disparities)		1	1			1	1	1			1	1					this review of telehealth studies adressing disparities within the PCORI Invistigators, the focus was to assess the barriers and facilators to implementing teleheathcare in population at risk. More descriptive and meta analysis type of study.	na	na	ensure patient guided through the process of confidentially sharing personal health information	na	na	finding adopting virtual care solutions to manage health outcomes across population, research initiatives to learning and levarage affordable telehealth solutions
D. Valenzuela-Araujo; S. K. Godage; K. Quintanilla; J. Dominguez Cortez; S. Polk; L. R. DeCamp	Leaving Paper Behind: Improving Healthcare Navigation by Latino Immigrant Parents Through Video-Based Education	Journal of Immigrant and Minority Health	System barriers to effective healthcare engagement and navigation contribute to healthcare disparities among Latino children with immigrant parents in the US. We evaluated a nine-minute educational video supporting healthcare navigation and engagement skills of Spanish-speaking Latino parents of infants. Participants viewed the video at their child’s 2-month well-visit, completed a pre-and post-v…	23	2	329-336	2021	10.1007/s10903-020-00969-9	2022-06-03	Article	Full Article Review	English	USA	North America	Other	Healthcare	Nebal Abu Hussein	Research Study	Race/Ethnicity		1						1									discussing system barrieres among healthcare and healthcare disparities among latino children with immigrant parents in the US. Examine the differences in knowledge.	na	na	na	na	na	na
E. Rodriguez-Villa; E. Camacho; J. Torous	Psychiatric rehabilitation through teaching smartphone skills to improve functional outcomes in serious mental illness	Internet Interventions	This study measured the impact of a digital competencies and skills course on participants with serious mental illness. Close to 75% of participants reported an improvement in a smartphone related skill, and the majority of participants that reported improvement in one skill reported improvement in at least one other. Qualitative feedback from participants suggests how digital competencies acquir…	23			2021	10.1016/j.invent.2021.100366	2022-06-03	Article	Full Article Review	English	USA	North America	Digitalization (i.e. computer/internet usage; EHR adoption)	Healthcare	Nebal Abu Hussein	Research Study	Mental Health						1											measure the impact of digital competencies and skills on patients with mental health.	na	na	ensuring participants have a same level through courses.	survey based	after smartphone digitsl competencies and skills course, was an improvement insmartphone related skills.
F. Thonon; S. Perrot; A. V. Yergolkar; O. Rousset-Torrente; J. W. Griffith; O. Chassany; M. Duracinsky	Electronic tools to bridge the language gap in health care for people who have migrated: Systematic review	Journal of Medical Internet Research	Background: People who have migrated or with a language barrier may face significant hurdles in accessing health care. Some apps have been specifically developed to facilitate the dialogue between health care professionals and people who have migrated who have low-level language proficiency or to promote health among people who have migrated. Objective: We conducted a systematic review to investi…	23	5		2021	10.2196/25131	2022-06-03	Review	Full Article Review	English	france, usa, india	Multi-continent	Health Information Exchange/ Portals/ Apps	Healthcare	Nebal Abu Hussein	Literature Review	Culturally and Linguistically Diverse (CALD) background/ Limited English Profiency (LEP)		1															review to evaluate acceptability of apps faciliating dialouge with Healthprofissionals.	na	na	na	evaluation health promotion programs, no further details	change in health status
A. R. Davies; M. Honeyman; B. Gann	Addressing the digital inverse care law in the time of COVID-19: Potential for digital technology to exacerbate or mitigate health inequalities	Journal of Medical Internet Research	Digital technologies have been transforming methods of health care delivery and have been embraced within the health, social, and public response to the COVID-19 pandemic. However, this has directed attention to the inverse information law"(also called "digital inverse care law") and digital inequalities, as people who are most in need of support (in particular, older people and those experiencin…	23	4	e21726	2021	10.2196/21726	2022-06-05	viewpoint	Full Article Review	English	United Kingdom	Europe	Digitalization (i.e. computer/internet usage; EHR adoption)	Healthcare	Nebal Abu Hussein	Conceptual Guidance	SDOH (i.e. all disparities)		1							1								because digitaltechnologies have been trasforming fast, especially in response to the pandamic, this drew attention to the digital inequity, the authours find that is important to anderstand the factors which contribute to digital inequalities.	policy makers shoud consider the internet for example as humanright like some countries do,	collaberation between government, public and private sector to ensure comprehensive understanding of the factors contributing to digital exclusion	implement structured programs to address skills gaps	monitor outcomes
S. M. Oshima; S. D. Tait; S. M. Thomas; O. M. Fayanju; K. Ingraham; N. J. Barrett; E. S. Hwang	Association of smartphone ownership and internet use with markers of health literacy and access: Cross-sectional survey study of perspectives from project place (population level approaches to cancer elimination)	Journal of Medical Internet Research	Background: Telehealth is an increasingly important component of health care delivery in response to the COVID-19 pandemic. However, well-documented disparities persist in the use of digital technologies. Objective(s): This study aims to describe smartphone and internet use within a diverse sample, to assess the association of smartphone and internet use with markers of health literacy and health…	23	6	e24947	2021	http://dx.doi.org/10.2196/24947	2022-06-06	Original article	Full Article Review	English	USA	North America	Telehealth/ Virtual Care	Healthcare	Nebal Abu Hussein	Research Study	Persons with chronic disease/ low health		1	1					1		1		1					the fact the telehealth is increasing in health care delivery and there is a association of smartphone and internet use with markers of health litracy and health access. The isia was to identify mediating factors in this relationship	na	na	na	na	na
M. K. Shah; A. C. Gibbs; M. K. Ali; K. M. V. Narayan; N. Islam	Overcoming the digital divide in the post-COVID-19 reset": Enhancing group virtual visits with community health workers"	Journal of Medical Internet Research	The COVID-19 pandemic created numerous barriers to the implementation of participant-facing research. For most, the pandemic required rapid transitioning to all virtual platforms. During this pandemic, the most vulnerable populations are at highest risk of falling through the cracks of engagement in clinical care and research. Nonetheless, we argue that we should reframe the discussion to conside…	23	7		2021	http://dx.doi.org/10.2196/27682	2022-06-05	Article	Full Article Review	English	USA	North America	Digitalization (i.e. computer/internet usage; EHR adoption)	Healthcare	Nebal Abu Hussein	Real World Application	SDOH (i.e. all disparities)								1	1								telemedicine through the pandemic	na	na	na	na	na
I. Y. Zhao; Y. X. Ma; M. W. C. Yu; J. Liu; W. N. Dong; Q. Pang; X. Q. Lu; A. Molassiotis; E. Holroyd; C. W. W. Wong	Ethics, integrity, and retributions of digital detection surveillance systems for infectious diseases: Systematic literature review	Journal of Medical Internet Research	Background: The COVID-19 pandemic has increased the importance of the deployment of digital detection surveillance systems to support early warning and monitoring of infectious diseases. These opportunities create a double-edge sword," as the ethical governance of such approaches often lags behind technological achievements. Objective(s): The aim was to investigate ethical issues identified from …	23	10	e32328	2021	http://dx.doi.org/10.2196/32328	2022-06-05	Article	Full Article Review	English	China	Asia	Artificial Intelligence/ Big Data/ Clinical Decision Support	Healthcare	Nebal Abu Hussein	Literature Review	na	1																invistigation the ethical issue from utilizing AI or an early warning systems to monitor and detect common or novel infection disease outbrack	digital standards are needed with guidelines developing and performing, cross border implication of pandemic response	na	systematic medical, ethical and legal framework is necessary, no specific solution	na	na
Sy Atezaz Saeed; Ross MacRae Masters	Disparities in Health Care and the Digital Divide	Current psychiatry reports	PURPOSE OF REVIEW: Disparities in health outcomes are a well documented and worrisome part of our health care system. These disparities persist in spite of, and are occasionally exacerbated by, new technologies that are intended to improve health care. This results in a digital divide" in which populations that have poorer health outcomes continue to have poorer health outcomes despite technologi…	23	9	61	2021	https://dx.doi.org/10.1007/s11920-021-01274-4	2022-06-05	Article	Full Article Review	English	USA	North America	Telehealth/ Virtual Care	Healthcare	Nebal Abu Hussein	Conceptual Guidance	SDOH (i.e. all disparities)			1		1			1				1					digital desparities in health outcomes persisting despite the improvement of health care and technological improvement.	na	adressing the digital divide through intervention, better training for futute practitioners.	implementation of HIT, internet access, Invent AI aaps	na	na
Gill Kazevman; Marck Mercado; Jennifer Hulme; Andrea Somers	Prescribing Phones to Address Health Equity Needs in the COVID-19 Era: The PHONE-CONNECT Program	Journal of medical Internet research	Vulnerable populations have been identified as having higher infection rates and poorer COVID-19-related outcomes, likely due to their inability to readily access primary care, follow public health directives, and adhere to self-isolation guidelines. As a response to the COVID-19 pandemic, many health care services have adopted new digital solutions, which rely on phone and internet connectivity.…	23	4	e23914	2021	https://dx.doi.org/10.2196/23914	2022-06-05	viewpoint	Full Article Review	English	Canada	North America	Telehealth/ Virtual Care	Healthcare	Nebal Abu Hussein	Real World Application	Socio-Economic Status			1									1					the idea was to prescribe phones to address health equity needs in COVID-19 pandamic	na	na	against digital health inequity. The program was initiated with donation of smartphones with unlimited talk and text	exploring the impact of the phone on patient's well being and their utilization of health care, contact tha participants with phone call or SMS and conduct a structured interview, the health provider were also interviewed using a questionnaire	participants have more connection with their physicians , attended telemedicine appoitment. Reduce ED visits
Y. Lama; A. J. Davidoff; R. C. Vanderpool; R. E. Jensen	Telehealth Availability and Use of Related Technologies among Medicare-Enrolled Cancer Survivors: Cross-sectional Findings from the Onset of the COVID-19 Pandemic	Journal of Medical Internet Research	Background: There has been rapid integration of telehealth into care delivery during the COVID-19 pandemic. However, little is known about technology ownership, internet access and use for communication, and telehealth availability among cancer survivors, particularly those enrolled in Medicare. Objective(s): This study aims to identify sociodemographic associations with technology ownership, int…	24	1	e34616	2022	https://dx.doi.org/10.2196/34616	2022-06-05	Original article	Full Article Review	English	USA	North America	Telehealth/ Virtual Care	Healthcare	Nebal Abu Hussein	Research Study	Persons with chronic disease/ low health						1		1									communication and telehealth availability among cancer survivors	na	multilevel approch to increase equitable telehealth aviability and use.	increasing boardband internet access and use forcommunication. Support telehealth implementation among providors that serve populations with health disparities. Raising awarness of providors	na	na
Lucila Ohno-Machado	Understanding and mitigating the digital divide in health care	Journal of the American Medical Informatics Association : JAMIA		24	5	881-881	2017	10.1093/jamia/ocx082	2022-06-05	highlights	Full Article Review	English	USA	North America	Digitalization (i.e. computer/internet usage; EHR adoption)	Healthcare	Nebal Abu Hussein	Conceptual Guidance	SDOH (i.e. all disparities)	1								1			1					na	na	adapting natural language in design	implementation of pragmatic clinical trials	na	na
Q. Pham; N. El-Dassouki; R. Lohani; A. Jebanesan; K. Young	The Future of Virtual Care for Older Ethnic Adults Beyond the COVID-19 Pandemic	Journal of Medical Internet Research	The COVID-19 pandemic has fundamentally changed how Canadians access health care. Although it is undeniable that the rapid adoption of virtual care has played a critical role in reducing viral transmission, the gap in equitable access to virtual care remains pervasive for Canada's aging and ethnocultural minority communities. Existing virtual care solutions are designed for the English-speaking, …	24	1		2022	10.2196/29876	2022-06-05	Review	Full Article Review	Enligsh	Canada	North America	Digitalization (i.e. computer/internet usage; EHR adoption)	Healthcare	Nebal Abu Hussein	Conceptual Guidance	Culturally and Linguistically Diverse (CALD) background/ Limited English Profiency (LEP)	1	1						1									Reinvinting virtual care during the pandamic and the addaption of virtual care.	systimatic reform to improve the health and social outcome of the ethnocultural minorities.	na	na	na	na
K. Medero; K. Merrill Jr; M. Q. Ross	Modeling Access Across the Digital Divide for Intersectional Groups Seeking Web-Based Health Information: National Survey	Journal of Medical Internet Research	Background: The digital divide refers to technological disparities based on demographic characteristics (eg, race and ethnicity). Lack of physical access to the internet inhibits online health information seeking (OHIS) and exacerbates health disparities. Research on the digital divide examines where and how people access the internet, whereas research on OHIS investigates how intersectional iden…	24	3		2022	10.2196/32678	2022-06-05	Article	Full Article Review	English	USA	North America	Digitalization (i.e. computer/internet usage; EHR adoption)	Healthcare	Nebal Abu Hussein	Research Study	SDOH (i.e. all disparities)	1							1	1	1		1					lack of access to internit inhibits online health information seeking	na	propose interventions with an intersectional approch to access the impact of the digital divide, theoritical frame work	more targeted intervention	na	na	na
R. Yao; W. Zhang; R. Evans; G. Cao; T. Rui; L. Shen	Inequities in Health Care Services Caused by the Adoption of Digital Health Technologies: Scoping Review	Journal of Medical Internet Research	Background: Digital health technologies (ie, the integration of digital technology and health information) aim to increase the efficiency of health care delivery; they are rapidly adapting to health care contexts to provide improved medical services for citizens. However, contrary to expectations, their rapid adoption appears to have led to health inequities, with differences in health conditions…	24	3		2022	10.2196/34144	2022-08-06	Review	Full Article Review	English	China; Canada	Multi-continent	Digitalization (i.e. computer/internet usage; EHR adoption)	Healthcare	Nebal Abu Hussein	Literature Review	SDOH (i.e. all disparities)	1	1	1					1	1								the aim is to increase the efficiency of health care delivery to addapt the improvement od medical swrvicies.	adressing health ineuities by increasing public awareness, no further explenation. Digital access	na	na	na	na
X. Wang; J. Shi; K. M. Lee	The Digital Divide and Seeking Health Information on Smartphones in Asia: Survey Study of Ten Countries	Journal of Medical Internet Research	Background: Although recent developments in mobile health have elevated the importance of how smartphones empower individuals to seek health information, research investigating this phenomenon in Asian countries has been rare. Objective(s): The goal of our study was to provide a comprehensive profile of mobile health information seekers and to examine the individual- and country-level digital div…	24	1	e24086	2022	https://dx.doi.org/10.2196/24086	2022-06-06	Article	Full Article Review	English	singapore	Asia	Mobile Health (smartphone usage)	Healthcare	Nebal Abu Hussein	Research Study	SDOH (i.e. all disparities)			1	1					1			1					finding the impact of socioeconomic status on smartphone use as a tool for healthcare	na	na	na	survey	na
C. Weatherburn	Digital Inclusion as a Foundation for Health Equity. Comment on Expanding Video Consultation Services at Pace and Scale in Scotland during the COVID-19 Pandemic: National Mixed Methods Case Study""	Journal of Medical Internet Research		24	2	e34702	2022	https://dx.doi.org/10.2196/34702	2022-06-06	letter to the editor	Full Article Review	English	United Kingdom	Europe	Telehealth/ Virtual Care	Healthcare	Nebal Abu Hussein	Real World Application	Geographic			1														na	adress digital inverse care law	na	digital inclusion, including dogital access support, reduce health iniqualities	na
P. A. Johnson; J. Johnson	POSC243 Systemic Challenges in Tele-Health and Structural Solutions to Enhance Access	Value in Health	Objectives: In light of the transition to virtual healthcare, this study's aims were to (i) characterize disparities in access to virtual care services during the COVID-19 pandemic compared to conventional care and (ii) propose decision-making interventions to enhance access based on common themes identified in current literature. Method(s): We conducted a qualitative review and thematic analysis…	25	1 Supplement	S166-S167	2022	https://dx.doi.org/10.1016/j.jval.2021.11.810	2022-06-06	Review	Abstract Only	English	Canada	North America	Telehealth/ Virtual Care	Healthcare	Nebal Abu Hussein	Literature Review			1	1					1				1						na				na	review the full article
H. S. Kim; H. J. Kim; H. S. Juon	Racial/Ethnic Disparities in Patient-Provider Communication and the Role of E-Health Use	Journal of Health Communication	Although the health care industry has strived to address racial/ethnic disparities in health communication, several gaps remain. Previous findings suggest that communication technology might help narrow the gaps; however, they do not provide a comprehensive picture of how or why. To answer these questions, we examined the potential role of communication technology in mitigating the racial/ethnic …	26	3	194-203	2021	10.1080/10810730.2021.1919248	2022-06-06	Article	Abstract Only	English	USA	North America	Digitalization (i.e. computer/internet usage; EHR adoption)	Healthcare	Nebal Abu Hussein	Research Study	Race/Ethnicity								1									ratinal/ ethnic disparities ni health communication,	na	na	na	na	na	review the full article
F. Alqahtani; R. Orji	Insights from user reviews to improve mental health apps	Health Informatics Journal	Mental health applications hold great promise as interventions for addressing common mental issues. Although many people with mental health issues use mobile app interventions, their adherence level remains low. Low engagement affects the effectiveness of mobile interventions. However, there is still a dearth of research to explain the reasons for low engagement. User experience and usability are…	26	3	2042-2066	2020	10.1177/1460458219896492	2022-06-06	Article	Full Article Review	English	Saudi Arabia	Asia	Health Information Exchange/ Portals/ Apps	Healthcare	Nebal Abu Hussein	Research Study	Mental Health					1												mentalhealth challenge	na	[Look up more, guidance on what people liked]	na	na	na
D. M. Walker; J. L. Hefner; N. Fareed; T. R. Huerta; A. S. McAlearney	Exploring the Digital Divide: Age and Race Disparities in Use of an Inpatient Portal	Telemedicine journal and e-health : the official journal of the American Telemedicine Association	Background: Age and race disparities in the use of new technologies-the digital divide-may be limiting the potential of patient-facing health information technology to improve health and health care. Objective(s): To investigate whether disparities exist in the use of patient portals designed specifically for the inpatient environment. Method(s): Patients admitted to the six hospitals affiliated …	26	5	603-613	2020	http://dx.doi.org/10.1089/tmj.2019.0065	2022-06-06	article	Full Article Review	English	USA	North America	Health Information Exchange/ Portals/ Apps	Healthcare	Nebal Abu Hussein	Research Study	SDOH (i.e. all disparities)	1	1						1	1	1		1					invistigation to see whether disparities exost in use of patients portals	no	no	na	na	na
L. Hoffman; H. Wisniewski; R. Hays; P. Henson; A. Vaidyam; V. Hendel; M. Keshavan; J. Torous	Digital Opportunities for Outcomes in Recovery Services (DOORS): A Pragmatic Hands-On Group Approach Toward Increasing Digital Health and Smartphone Competencies, Autonomy, Relatedness, and Alliance for Those With Serious Mental Illness	Journal of psychiatric practice	Digital health technologies such as smartphones present the potential for increased access to care and on-demand services. However, many patients with serious mental illnesses (eg, schizophrenia) have not been offered the digital health training necessary to fully utilize these innovative approaches. To bridge this digital divide in knowledge and skills, we created a hands-on and interactive trai…	26	2	80-88	2020	http://dx.doi.org/10.1097/PRA.0000000000000450	2022-06-06	article	Full Article Review	English	USA	North America	Digitalization (i.e. computer/internet usage; EHR adoption)	Healthcare	Nebal Abu Hussein	Real World Application	mental health					1												introducing the need and theoretical foundation as potential care access for mental health patients	na	increase equity of access and knoledge to tecnology	na	na	na
P. Hood; M. Ramachandran; R. Devitt	Growing pains: Lessons learned from a failed mobile mindfulness clinical trial for patients with complex care needs: Lessons Learned from a Mobile Mindfulness Clinical Trial	Contemporary Clinical Trials Communications	This paper discusses lessons learned from a failed clinical trial investigating the use of a mobile application (app) to deliver a mindfulness intervention to middle-aged and older adults receiving services at a rehabilitation hospital in Ontario, Canada. A randomized controlled trial with 82 participants was planned, with the experimental group receiving access to a mindfulness app and a wait-li…	26		100858	2022	https://dx.doi.org/10.1016/j.conctc.2021.100858	2022-06-06	Article	Full Article Review	English	Canada	North America	Mobile Health (smartphone usage)	Healthcare	Nebal Abu Hussein	Research Study	age	1					1											clinical trial	na	Development of toold and strategies for conducting research on patients with complex care needs.	implementation in health services	na	na
A. M. Mason; J. Compton; S. Bhati	Disabilities and the Digital Divide: Assessing Web Accessibility, Readability, and Mobility of Popular Health Websites	Journal of health communication	With recognition of (1) unmet health information needs of persons with disabilities; and (2) anticipated growth of the persons with disabilities population, we seek to better understand the relative general accessibility of health information on popular, highly ranked health websites. That is, instead of examining the efficacy and impact of specific types of health message appeals, the present in…	26	10	667-674	2021	https://dx.doi.org/10.1080/10810730.2021.1987591	2022-06-01	Article	Abstract Only	English	USA	North America	Health Information Exchange/ Portals/ Apps	Healthcare	Casey Fee	Conceptual Guidance	Persons with Disabilities		1					1										NA	NA	Article abstract mentions common accessibility failures when it comes to health care websites - including that the most common were low contrast, empty links, missing ALT text, empty buttons, and missing form labels. Potentially this article might be a good source for what a website or app needs in order to be accessible.	NA	NA	No results listed	Read full article to understand all the defined accessibility failures and if there's unlying research proving correction of those failures improve accessibility.
Martin C. Were; Chaitali Sinha; Caricia Catalani	A systematic approach to equity assessment for digital health interventions: case example of mobile personal health records	Journal of the American Medical Informatics Association : JAMIA	Despite the increasing number of digital health interventions in low- and middle-income countries and other low-resource settings, little attention has been paid to systematically evaluating impacts of these interventions on health equity. In this article, we present a systematic approach for assessing equity impacts of digital health interventions modeled after the Health Equity Impact Assessmen…	26	2022-08-09	884-890	2019	https://dx.doi.org/10.1093/jamia/ocz071	2022-06-01	Article	Full Article Review	English	USA; Canada	North America	Digitalization (i.e. computer/internet usage; EHR adoption)	Healthcare	Casey Fee	Conceptual Guidance	Low and Middle Income Countries (LMIC)				1					1								NA	NA	Article outlines the creation of an equity assessment for digital health interventions focused on Low and Middle Income Countries. Guidance is conceptual towards providing a thought/brainstorming process for thinking through SDOH factors, implications for equity, and how to apply to the design and implementation of the digital health solution. Article includes an example of application of framewo…	NA	NA	No results listed	Article mentions that 5 initiatives used this framework and gave this link. Recommended reading if further evidence needed. https://academic.oup.com/jpubhealth/article/40/suppl_2/ii12/5247475
Zula Price	Race-Based Health Disparities and the Digital Divide: Implications for Nursing Practice	Journal of National Black Nurses' Association : JNBNA	Knowledge of the sources of race-based health disparities could improve nursing practice and education in minority underserved communities. This purpose of this paper was to consider if Black-nonBlack health disparities were at least in part explained by Black-nonBlack disparities in access to Internet-based health information. With data on the U.S. adult population from the 2012 General Social S…	26	2	79-83	2015		2022-06-01	Article	Abstract Only	English	USA	North America	Digitalization (i.e. computer/internet usage; EHR adoption)	Healthcare	Casey Fee	Research Study	Race/Ethnicity								1									Finding that computer usage helped to lessen Black-nonBlack health disparities. Abstract identifies computer/internet usage as the cause of lower health disparities, but no indication of how digitalization can be modified to be more or less effective.	NA	NA	NA	NA	No results listed	Read full article (need access to PubMed) for any nuance around how to improve the implementations.
G. Reinhardt; P. E. H. Schwarz; L. Harst	Non-use of telemedicine: A scoping review	Health Informatics Journal	Many telemedicine interventions fail to be implemented in medical care with non-use and discontinued use by patients being among the major reasons. The aim of this scoping review was to provide an overview of barriers associated with non-use and discontinued use of telemedicine. An electronic search was conducted in Pubmed in October 2019 and updated in November 2020, followed by a hand search in…	27	4		2021	10.1177/14604582211043147	2022-06-01	Article	Full Article Review	English	Germany	Europe	Telehealth/ Virtual Care	Healthcare	Casey Fee	Literature Review	None															1		Scoping review designed to answer the question "Which barriers prevent the uptake and continuous use of telemedicine applications from the patients’ perspective?" Many barriers discussed but not from an equity assessment (i.e. no devision or analysis of differences by persons based on affliation or grouping).	NA	End of the research recommends a user-centred design (UCD) approach to the development of telemedicine applications. No mention of what users one is designing around is mentioned.	The article mentioned the use of telephones during the pandemic for telemedicine as important, but they could not report on this per research still coming together on this topic.	NA	No results listed	NA
K. E. Knudsen; C. Willman; R. Winn	Optimizing the Use of Telemedicine in Oncology Care: Postpandemic Opportunities	Clinical Cancer Research	Utilization of telehealth as part of the cancer care delivery continuum dramatically escalated in response to the COVID-19 pandemic at major cancer centers across the globe. The rapid shift toward telehealth visits for nontreatment cancer care provided immediate benefit through reducing unnecessary risk of exposure, overcoming transportation barriers faced by both patients and caregivers, and fas…	27	4	933-936	2021	http://dx.doi.org/10.1158/1078-0432.CCR-20-3758	2022-06-06	Article	Full Article Review	English	USA	North America	Telehealth/ Virtual Care	Healthcare	Casey Fee	Conceptual Guidance	SDOH (i.e. all disparities)						1											NA	Critically, sustained utilization of telehealth as part of cancer care delivery in the United States will require durable parity for reimbursement as compared with an in-person visit. Supportive policies to make supportive strategies such as patient navigators or hardware purchases sustainable.	Development of a simple, streamlined portal that is highly compatible with multiple operating systems for accessing telehealth is an opportunity for partnership with the technology sector. New models for risk stratification will need to be developed, and built on longitudinal data tracking these critical endpoints for patients who engage in telehealth encounters.	Improve Access: Social work teams were deployed to assist patients in obtaining e-mail addresses, learning how to download applications, and, in some cases, providing used phones to patients at low cost to facilitate continuity of care. Providers will need to prepare for and adapt to variances in [patient's] telehealth capability across demographics and geographies, and ensure that telehealth vis…	NA	No results listed	NA
G. Li; W. Lian; H. Qu; Z. Li; Q. Zhou; J. Tian	Improving patient care through the development of a 5G-powered smart hospital	Nature Medicine	None available	27	6	936-937	2021	http://dx.doi.org/10.1038/s41591-021-01376-9	2022-06-06	Article	Full Article Review	English	China; Canada	Multi-continent	Artificial Intelligence/ Big Data/ Clinical Decision Support	Healthcare	Casey Fee	Real World Application	Geographic			1														NA	NA	Build a 5G hospital (4G network in prior hospital couldn't move info around as needed) in combination with cloud storage and AI. Use 5G technology that features low latency, high capacity, increased bandwidth and a wireless nature. Build "internet hospitals" - a fully digital platform that provides healthcare services and has the potential to be a telehealth model for healthcare provision and con…	NA	NA	No results listed	NA
R. S. Valdez; C. C. Rogers; H. Claypool; L. Trieshmann; O. Frye; C. Wellbeloved-Stone; P. Kushalnagar	Ensuring full participation of people with disabilities in an era of telehealth	Journal of the American Medical Informatics Association	The widespread use of telehealth resulting from the COVID-19 pandemic has the potential to further exacerbate inequities faced by people with disabilities. Although, for some members of the disability community, the option to engage with telehealth may result in reduced barriers to care, for others, inadequate attention to the design, implementation, and policy dimensions may be detrimental. Addr…	28	2	389-392	2021	http://dx.doi.org/10.1093/jamia/ocaa297	2022-06-06	Article	Full Article Review	English	USA	North America	Telehealth/ Virtual Care	Healthcare	Casey Fee	Conceptual Guidance	Persons with Disabilities							1										Although these policies exist, there is a high level of ignorance surrounding the enforcement of this legislation. Individuals with disabilities are only starting to advocate for their rights to telehealth services due its novel use, and many more education and collaborative efforts are needed.37	Necessitate that health systems provide the technology required by patients [with disabilities] to meaningfully interact through telehealth platforms.31 Develop clear, specific, and enforceable standards for digital web accessibility [for person's with disabilities],22 which would ensure accessibility be taken into account in design phases before telehealth technology is implemented in a health c…	Software developers redesign the range of telehealth technologies, both web-based and app-based, to guarantee that such technologies are accessible and are responsive to the unique ways in which people with disabilities might engage others in their health care. Compatibility with external assistive technology devices and with accessibility features native to all operating systems; Intuitive user …	Expand broadband access and capacity and internet standards for telehealth Provide the technology required by patients [with disbilities] to meaningfully interact through telehealth platforms.31 Training both for providers and patients in the use of telehealth technologies. Support training for patients to configure the technology to be accessible for them. Support patients on conducting “test ru…	Track a range of health and patient-centered outcomes are tracked by disability status as a means of monitoring and proactively addressing any unintended consequences of telehealth (i.e. ensure increase use of telehealth for cost-containment purposes doesn't disproportionally affect persons with disabilities). Call for ongoing use of patient engagement scores	No results listed	NA
N. C. Apathy; A. J. Holmgren; J. Adler-Milstein	A decade post-HITECH: Critical access hospitals have electronic health records but struggle to keep up with other advanced functions	Journal of the American Medical Informatics Association	Objective: Despite broad electronic health record (EHR) adoption in U.S. hospitals, there is concern that an advanced use"digital divide exists between critical access hospitals (CAHs) and non-CAHs. We measured EHR adoption and advanced use over time to analyzed changes in the divide. Material(s) and Method(s): We used 2008 to 2018 American Hospital Association Information Technology survey data …	28	9	1947-1954	2021	http://dx.doi.org/10.1093/jamia/ocab102	2022-06-06	Article	Abstract Only	English	USA	North America	Digitalization (i.e. computer/internet usage; EHR adoption)	Healthcare	Casey Fee	Conceptual Guidance	Geographic			1														NA	Policymakers should consider partnering with vendors to develop implementation guides and standards for functions like dashboards and high-risk patient identification algorithms to better support CAH adoption.	NA	NA	NA	No results listed	Get access to full article to get detailed insights on what they want policy makers to review.
C. Zhu; P. M. Tran; R. P. Dreyer; L. B. Goldstein; J. H. Lichtman	Disparities in Internet Use among US Stroke Survivors: Implications for Telerehabilitation during COVID-19 and beyond	Stroke	NA	29	2	E90-E91	2022	https://dx.doi.org/10.1161/STROKEAHA.121.037175	2022-06-06	Article	Full Article Review	English	USA	North America	Telehealth/ Virtual Care	Healthcare	Casey Fee	Conceptual Guidance	Persons with chronic disease/ low health						1		1		1							NA	Need to improve broadband access among women 65+ years of age and racial-ethnic minorities who have a greater stroke burden.	NA	NA	NA	No results listed	NA
M. V. Kerr; P. Bryden; E. T. Nguyen	Diagnostic Imaging and Mechanical Objectivity in Medicine	Academic Radiology	Background: Before the advent of automatism in image-making practices, scientists, anatomists, and physicians artistically depicted simplified images for scientific atlas making. This technique conferred subjectivity to a supposedly objective scientific process, sparking confrontations between anatomists regarding accuracy that heralded a new concept in the late 19th century – mechanical objectiv…	29	3	409-412	2022	10.1016/j.acra.2020.12.017	2022-06-06	Article	Abstract Only	English	Canada	North America	NA	Healthcare	Casey Fee	Literature Review	NA															1		NA	NA	NA	NA	NA	NA	NA
A. Siren; S. G. Knudsen	Older Adults and Emerging Digital Service Delivery: A Mixed Methods Study on Information and Communications Technology Use, Skills, and Attitudes	Journal of Aging and Social Policy	Based on data from a survey (n = 3291) and 14 qualitative interviews among Danish older adults, this study investigated the use of, and attitudes toward, information communications technology (ICT) and the digital delivery of public services. While age, gender, and socioeconomic status were associated with use of ICT, these determinants lost their explanatory power when we controlled for attitude…	29	1	35-50	2017	10.1080/08959420.2016.1187036	2022-06-06	Article	Abstract Only	English	Denmark	Europe	Digitalization (i.e. computer/internet usage; EHR adoption)	Government	Casey Fee	Research Study	Age	1									1		1					NA	As nonuse of information communications technology (ICT) often results from the lack of willingness to use it rather than from material or cognitive deficiencies, policy measures for bridging the digital divide should focus on skills and confidence rather than on access or ability.	NA	NA	NA	NA	Access full article to read the details around the results. May indicate that focusing on patient engagement to encourage willingness may have more substantial payoff than all the functionality feature sets.
K. A. Duffy; T. A. Ziolek; C. N. Epperson	Filling the Regulatory Gap: Potential Role of Institutional Review Boards in Promoting Consideration of Sex as a Biological Variable	Journal of Women's Health	Consideration of sex differences in biomedical research is crucial to ensure the safety and effectiveness of drugs and devices for both sexes and to improve the rigor and reproducibility of scientific discoveries. Historically, women were underrepresented in clinical research and sex differences typically were not considered. The U.S. Food and Drug Administration (FDA) and the National Institutes…	29	6	868-875	2020	10.1089/jwh.2019.8084	2022-06-06	Article	Abstract Only	English	USA	North America	NA	Healthcare	Casey Fee	Conceptual Guidance	Sex/Gender										1							NA	We propose that local institutional review boards (IRBs) and institutional animal care and use committees (IACUCs) provide greater oversight by encouraging researchers to consider sex as a biological variable (SABV) during protocol review.	Researchers to consider sex as a biological variable (SABV) during protocol review.	NA	NA	No results listed	NA
Suman Budhwani; Jamie Fujioka; Tyla Thomas-Jacques; Kristina De Vera; Priyanka Challa; Ryan De Silva; Kaitlin Fuller; Simone Shahid; Sophie Hogeveen; Shivani Chandra; R. Sacha Bhatia; Emily Seto; James Shaw	Challenges and strategies for promoting health equity in virtual care: findings and policy directions from a scoping review of reviews	Journal of the American Medical Informatics Association : JAMIA	OBJECTIVE: We sought to understand and synthesize review-level evidence on the challenges associated with accessibility of virtual care among underserved population groups and to identify strategies that can improve access to, uptake of, and engagement with virtual care for these populations., MATERIALS AND METHODS: A scoping review of reviews was conducted (protocol available at doi: 10.2196/228…	29	5	990-999	2022	https://dx.doi.org/10.1093/jamia/ocac022	2022-06-07	Article	Abstract Only	English	Canada	North America	Telehealth/ Virtual Care	Healthcare	Casey Fee	Literature Review	SDOH (i.e. all disparities)									1								NA	We suggest 4 important directions for policy development: (1) investment in digital health literacy education and training, (2) inclusive digital health technology design, (3) incentivizing inclusive digital health care, and (4) investment in affordable and accessible infrastructure.	NA	Strategies to mitigate these challenges in- cluded ensuring cultural safety, relevance and appropriateness of technology and provided services, and engagement of participants and community in development of technology-embedded health services. There's a table full of strategies for approach ehealth initiatives across groups of people (race; geography; age)	NA	Unknown	Need to get access to the full article.
M. Reeves; H. S. Bhat; S. Goldman-Mellor	Resampling to address inequities in predictive modeling of suicide deaths	BMJ health & care informatics	OBJECTIVE: Improve methodology for equitable suicide death prediction when using sensitive predictors, such as race/ethnicity, for machine learning and statistical methods. METHOD(S): Train predictive models, logistic regression, naive Bayes, gradient boosting (XGBoost) and random forests, using three resampling techniques (Blind, Separate, Equity) on emergency department (ED) administrative pati…	29	1		2022	https://dx.doi.org/10.1136/bmjhci-2021-100456	2022-06-07	Article	Abstract Only	English	USA	North America	Artificial Intelligence/ Big Data/ Clinical Decision Support	Healthcare	Casey Fee	Research Study	Race/Ethnicity								1									NA	NA	Includes highly technical advise on how to Improve methodology for equitable suicide death prediction when using sensitive predictors, such as race/ethnicity, for machine learning and statistical methods.	NA	NA	NA	Suggestion to not include this paper in review per out of scope of technical/AI algorithum guidance.
N. Dixit; Y. Van Sebille; G. B. Crawford; P. K. Ginex; P. F. Ortega; R. J. Chan	Disparities in telehealth use: How should the supportive care community respond?	Supportive Care in Cancer	Telehealth use has increased in the setting of the COVID-19 pandemic. However, there are disparities in telehealth use based on age, income, race/ethnicity, low health, digital literacy, and limited English proficiency. There are multilevel barriers to telehealth use at the patient, health systems, telehealth portal, and policy levels. To ensure equity in telehealth services and to leverage these…	30	2	1007-1010	2022	https://dx.doi.org/10.1007/s00520-021-06629-4	2022-06-07	Article		English	USA; Australia; Spain	Multi-continent	Telehealth/ Virtual Care	Healthcare	Casey Fee	Conceptual Guidance	SDOH (i.e. all disparities)							1		1								NA	Continuing reimbursement for telehealth; setting requirements for telehealth systems including ease of access, privacy, reimbursement for time, and resources for patient training; and increasing support for access to broadband and telehealth devices for low-income individuals.	Update the foundation of telehealth systems - most of which were designed around business communication - and update it for team-based care including interpreters, volunteers, and administrative personnel. Greater personalization, monitoring, and engagement of patients with digital solutions must be integrated into services.	reimbursement for staff training, patient education, and technical support needed for telehealth use At the patient level, we recommend a comprehensive assessment for patient-level barriers, including readiness to use telehealth, access to broadband, disabilities that limit telehealth use, and limited digital literacy. Telehealth access can be improved through interventions such as patient-level …	Ongoing monitoring and responsive modifications in the use of telehealth services are needed to promote telehealth equity. At the patient level, we recommend a comprehensive assessment for patient-level barriers, including readiness to use telehealth, access to broadband, disabilities that limit telehealth use, and limited digital literacy. Telehealth access can be improved through interventions …	No results listed	Interesting table with issue and potential solutions listed in a clean and short way. Potentially a format to copy.
C. A. Samuel; A. B. Smith; W. Elkins; J. Richmond; Z. Mahbooba; E. Basch; A. V. Bennett; A. E. Chung; M. Jonsson; R. C. Chen; B. B. Reeve	Racial differences in user experiences and perceived value of electronic symptom monitoring in a cohort of black and white bladder and prostate cancer patients	Quality of Life Research	Purpose: Electronic patient-reported outcomes (ePROs) are increasingly being used for symptom monitoring during routine cancer care, but have rarely been evaluated in diverse patient populations. We assessed ePRO user experiences and perceived value among Black and White cancer patients. Methods: We recruited 30 Black and 49 White bladder and prostate cancer patients from a single institution. Pa…	30	11	3213-3227	2021	10.1007/s11136-020-02442-4	2022-06-07	Article	Abstract Only	English	USA	North America	Wearables/ Electronic Patient Reported Outcomes (ePRO)/ Immersive technologies	Healthcare	Casey Fee	Research Study	Race/Ethnicity						1		1									Research on usage of electronic patient reported outcomes comparing patients by race.	NA	NA	To optimize equitable uptake of Electronic patient-reported outcomes (ePROs), oncology practices should offer several ePRO options (e.g., web-based, phone-based), as well as paper-based options, and consider the e-health literacy needs of patients during implementation. Basically, if you are going to have patients report data on themselves from home you need to ensure there's ways to do it by com…	NA	No results listed	None
K. Cortelyou-Ward; D. N. Atkins; A. Noblin; T. Rotarius; P. White; C. Carey	Navigating the Digital Divide: Barriers to Telehealth in Rural Areas	Journal of health care for the poor and underserved	Telehealth allows information-sharing and clinical care at a distance via telecommunication and information technologies. While telehealth promises to increase access for underserved populations (particularly those in rural areas), roadblocks are slowing widespread availability. These roadblocks have created disparities that are most acute in rural areas, and for racial minorities, the elderly, a…	31	4	1546-1556	2020	http://dx.doi.org/10.1353/hpu.2020.0116	2022-06-07	Article	Abstract Only	English	USA	North America	Telehealth/ Virtual Care	Healthcare	Casey Fee	Conceptual Guidance	Geographic			1						1								NA	Reliable, high quality broadband access Interstate licensing for providers (Interstate medical licensing compacts) Parity in reimbursement models	NA	NA	NA	No results listed	None
J. Macwilliam; I. Hennessey; G. Cleary	Telemedicine: improving clinical care and medical education in paediatrics	Paediatrics and Child Health (United Kingdom)	The COVID-19 pandemic has led to a rapid increase in the use of telemedicine. This is likely to continue when the social distancing restrictions have been eased. There have been a number of technological advances that have contributed to the roll-out and improved quality of telemedicine consultations. Telemedicine has a number of benefits including facilitating home working for clinicians, reduce…	31	10	388-396	2021	https://dx.doi.org/10.1016/j.paed.2021.07.004	2022-06-07	Article	Abstract Only	English	United Kingdom	Europe	Telehealth/ Virtual Care	Healthcare	Casey Fee	Conceptual Guidance	None									1								NA	NA	NA	In order to ensure trainees are developing appropriate skills in telemedicine, educational opportunities should be developed including structured assessment tools to allow the demonstration of competence in telehealth.	NA	No results listed	None
U. Sarkar; G. I. Gourley; C. R. Lyles; L. Tieu; C. Clarity; L. Newmark; K. Singh; D. W. Bates	Usability of Commercially Available Mobile Applications for Diverse Patients	Journal of General Internal Medicine	BACKGROUND: Mobile applications or ‘apps’ intended to help people manage their health and chronic conditions are widespread and gaining in popularity. However, little is known about their acceptability and usability for low-income, racially/ethnically diverse populations who experience a disproportionate burden of chronic disease and its complications. OBJECTIVE: The objective of this study was t…	31	12	1417-1426	2016	10.1007/s11606-016-3771-6	2022-06-07	Article	Full Article Review	English	USA	North America	Health Information Exchange/ Portals/ Apps	Healthcare	Casey Fee	Research Study	SDOH (i.e. all disparities)						1			1								NA	NA	Usability needs to improve substantially simple interfaces with large buttons and easy-to-follow instructions and navigation; Easy ways to retrieve patient's own synthsized data effectively Explainations to support the data analysis vs. assumptions that conclusions are self-evident Increase automatic features through ability for integrated apps that could self-populate data from other sources (ap…	NA	NA	No results listed on improved equity, but research study conducted specifically on a diverse/low income population and usability of apps.It's close.	Share with group per gold star paper.
N. Charness; W. R. Boot	A Grand Challenge for Psychology: Reducing the Age-Related Digital Divide	Current Directions in Psychological Science	Worldwide population aging and rapid diffusion of digital technology have converged to produce an age-related digital divide in the adoption of technology, as seen in use of the Internet and ownership of smartphones. Given the centrality of these technologies for full participation in modern society, reducing that gap is an important challenge for psychologists. We outline more and less malleable…	31	2	187-193	2022	10.1177/09637214211068144	2022-06-07	Article	Abstract Only	English	USA	North America	Digitalization (i.e. computer/internet usage; EHR adoption)	Healthcare	Casey Fee	Conceptual Guidance	Age	1																Interesting data on age of software developers per generational divide in the designers of the software.	NA	A listing on how new technologies (AI, virtual reality, machine based learning, voice based systems) might be able to lessen the psychological gaps around learning etc. for elder individuals. Good resource for what is possible at the cusp of technology.	NA	NA	No results listed	None
S. Lambert; E. Loban; J. Li; T. Nghiem; J. Schaffler; C. Maheu; S. Dubois; N. Folch; E. Gélinas-Phaneuf; A. M. Laizner	Chronic Illness Management in Culturally and Linguistically Diverse Patients: Exploring the Needs, Access, and Understanding of Information	Qualitative Health Research	In Canada, people from culturally and linguistically diverse (CALD) backgrounds are at a greater risk of developing a chronic illness, and are more likely to experience adverse health effects and challenges in accessing high-quality care compared with Canadian-born individuals. This, in part, has been attributed to having inadequate access to information and resources needed to manage their illne…	31	13	2426-2439	2021	10.1177/10497323211040769	2022-06-15	Article	Partial Article Review	English	Canada	North America	Other	Healthcare	Casey Fee	Research Study	Culturally and Linguistically Diverse (CALD) background/ Limited English Profiency (LEP)		1				1											Gives definition of health literacy. CALD participants in this study were more likely to articulate medical information needs than lifestyle and psychosocial information needs.	NA	Health Literacy Solutions: Translate health information into different languages and/or present the information at a low reading grade level with pictures (Simich, 2009).	Health Literacy Solutions:Use of culturally competent interpreters, creation of a safe environment where cultural conversations can take place. Hoffman-Goetz et al. (2014) *more highly recommended solution than simple translation or simplifying language. Given the strong reliance of CALD patients on family members and friends for interpretation, HCPs need to recognize the importance of establishi…	Use of needs assessment tools given by culturally competent patient navigators.	Study did cross compare CALD with non-CALD individuals and found trends of how to improve information sharing with CALD patients with chronic diseases. Findings support the solutions written up in the "Implementation Solutions" column	Does not focus on a technology implementation, but insteads focuses on the sharing of information (i.e. tech adjacent subject matter)
M. Kay Cresci; Patricia A. Jarosz	Bridging the Digital Divide for urban seniors: community partnership	Geriatric nursing (New York, N.Y.)	Computers and the Internet offer older adults resources for improving health. For many older adults, the Digital Divide" (the social, economic, and demographic factors that exist between individuals who use computers and those who do not) is a barrier to taking advantage of these resources. Bridging the Digital Divide by making computers and the Internet more accessible and making online health i…	31	6	455-63	2010	https://muse.jhu.edu/article/789666/pdf	2022-06-15	Article	Full Article Review	English	USA	North America	Digitalization (i.e. computer/internet usage; EHR adoption)	Other	Casey Fee	Real World Application	Age	1		1														NA	NA	NA	Utilization of a community-university partnership to create a technology center for residents and documentation of successful approaches (education, peer volunteers, etc.) to help expand access to the center.	NA	No results listed	NA
J. A. Rodriguez; A. Casillas; B. L. Cook; R. P. Marlin	The language of equity in digital health: Prioritizing the needs of limited english proficient communities in the patient portal 2.0	Journal of Health Care for the Poor and Underserved	Communication barriers faced by limited English proficient (LEP) patients have led to worse outcomes. Such disparities are entrenched in digital health and call into question the impact of tools such as patient portals, the primary digital touchpoint for patients. Over the last decade, portals have been implemented broadly but have done little to address the needs of LEP communities, who make up …	32	2	211-219	2021	10.1353/hpu.2021.0059	2022-06-15	Article	Partial Article Review	English	USA	North America	Health Information Exchange/ Portals/ Apps	Healthcare	Casey Fee	Conceptual Guidance	Culturally and Linguistically Diverse (CALD) background/ Limited English Profiency (LEP)		1															7Ps of Stakeholder Engagement (policymakers, payers, product makers, purchasers, providers, patients, and principal investigators)	Update federal requirements for language accessibility to include digital communication. • Expand funding support for language services. • Extend reimbursement to include clinical communication across portals. • Increase support for addressing gaps in Internet and device access. Include interpreter services as a part of reimbursement. • Expand payment parity to include communication across portals	Language accessibility requires linguistically-tailored portal registration information, log-on sites, and the translation of all standard patient portal content (i.e., website headers and links). Translation of non-standard content (e.g., labs, medications, patient messaging, and OpenNotes) that require collaboration between technical content matter and culture/language experts. • Continue devel…	Health care organizations will need to allocate resources to promote language-accessible portals and request support from their portal vendors. Implement language accessible portals (if provided by vendors) along with expected communication policies and workflows. • Allocate technology support and interpreting resources to ensure facilitation of language-discordant communication. • Measure the us…	• Evaluate the impact of portals on the quality, cost, and outcomes of care for LEP patients.	No results listed	NA
M. D. Hill; C. Fernandez Salvador; A. Pelfini; M. Salas; M. A. Roses	Medical pluralism and ambivalent trust: pandemic technologies, inequalities, and public health in Ecuador and Argentina	Critical Public Health	This article documents, contextualizes, and theorizes the significance of technological divides and inequalities of access, along with diverse accommodations, adaptations, resistances, and alternatives to health and communications technologies that have unfolded in two South American countries during the COVID-19 emergency: Ecuador and Argentina. Based on a shared qualitative interview methodolog…	32	1	19-30	2022	https://dx.doi.org/10.1080/09581596.2021.1995596	2022-06-21	Article	Partial Article Review	English	Ecuador; Argentina	South America	Digitalization (i.e. computer/internet usage; EHR adoption)	Healthcare	Casey Fee	Research Study	Low and Middle Income Countries (LMIC)			1	1				1									In the contexts of the Global South, however, such as in the case of the South American countries of Ecuador and Argentina, realities regarding pandemic technologies have focused on more fundamental concerns, such as basic access to everyday forms of communications technologies (internet service, computers, and smartphones) and the adequacy of governance and public health systems. While there is …	NA	NA	Figuring out approaches to tools will require deep knowledge of individual countries setup including diversity of population and trust in government and/or western medicine. No single "global south" approach will be possible or universally successful for addressing the digital divide or other tech needs. Some may never be feasible.	NA	No results listed.	Highly sophisticated article to read. I felt I only understood about half of it really.
O. Garrick; R. Mesa; A. Ferris; E. S. Kim; E. Mitchell; O. W. Brawley; J. Carpten; K. D. Carter; J. Coney; R. Winn; S. Monroe; F. Sandoval; E. Perez; M. Williams; E. Grove; Q. Highsmith; N. Richie; S. M. Begelman; A. S. Collins; J. Freedman; M. S. Gonzales; G. Wilson	ADVANCING INCLUSIVE RESEARCH: ESTABLISHING COLLABORATIVE STRATEGIES TO IMPROVE DIVERSITY IN CLINICAL TRIALS	Ethnicity and Disease	Well-characterized disparities in clinical research have disproportionately affected patients of color, particularly in underserved communities. To tackle these barriers, Genentech formed the External Council for Advancing Inclusive Research, a 14-person committee dedicated to developing strategies to increase clinical research participation. To help improve the recruitment and retention of patie…	32	1	61-68	2022	https://dx.doi.org/10.18865/ed.32.1.61	2022-06-21	Article	Full Article Review	English	USA	North America	NA	Healthcare	Sidney Jean	Conceptual Guidance	Race/Ethnicity								1														N/A	I think we can remove this article; main focus is recommendations for recruiting persons of color for clinical trials
A. Westby; T. Nissly; R. Gieseker; K. Timmins; K. Justesen	Achieving Equity in Telehealth: centering at the Margins" in Access, Provision, and Reimbursement"	Journal of the American Board of Family Medicine	The SARS-CoV-2 epidemic has led to rapid transformation of health care delivery and access with increased provision of telehealth services despite previously identified barriers and limitations to this care. While telehealth was initially envisioned to increase equitable access to care for under-resourced populations, the way in which telehealth provision is designed and implemented may result in…	34		S29-S32	2021	https://dx.doi.org/10.3122/JABFM.2021.S1.200280	2022-06-21	Article	Partial Article Review	English	USA	North America	Telehealth/ Virtual Care	Healthcare	Sidney Jean	Conceptual Guidance	SDOH (i.e. all disparities)						1			1			1						- Payers should reimburse telephone visits at the same rate as face-to-face video and in person visits to ensure equity of care provision; ensure that adequate reimbursements continue after the pandemic - Provide high-speed broadband internet access for all people.	- Healthcare providers need to utilize telehealth platforms that are easy to use even for the most-technology challenged patients and do not incur additional costs or barriers to use	- Distribute video-capable devices or webcams by insurance companies, clinics/healthcare providers, or govt agencies - Add video hubs staffed by community health workers in high rises, shelters, or community centers		N/A	Has a lot of guidance on how to close the telehealth equity gap; feels very much like a background info kind of paper
N. K. Taylor; N. Aboelata; M. Mahoney; T. Seay-Morrison; B. Singh; S. I. Chang; S. M. Asch; J. G. Shaw	Building bridges between community health centers and academic medical centers in a COVID-19 pandemic	Journal of the American Board of Family Medicine	The threat to the public health of the United States from the COVID-19 pandemic is causing rapid, unprecedented shifts in the health care landscape. Community health centers serve the patient populations most vulnerable to the disease yet often have inadequate resources to combat it. Academic medical centers do not always have the community connections needed for the most effective population hea…	34		S229-S232	2021	http://dx.doi.org/10.3122/JABFM.2021.S1.200182	2022-06-21	Article	Partial Article Review	English	USA	North America	Telehealth/ Virtual Care	Healthcare	Sidney Jean	Conceptual Guidance	SDOH (i.e. all disparities)								1															I think we could remove this article
H. Vollbrecht; V. M. Arora; S. Otero; D. Meltzer; V. G. Press	The role of eHealth literacy in the digital divide among hospitalized patients	Journal of General Internal Medicine	BACKGROUND: Hospitalized patients may benefit from technological interventions to assist with chronic disease care and self-management during transitions of care, a time of heightened vulnerability. However, although technology access is common, an increasing concern is a digital capability" divide that could interfere with the benefits of these technology-based transition of care interventions. …	35	SUPPL 1	S299-S300	2020	https://dx.doi.org/10.1007/s11606-020-05890-3	2022-06-21	Article	Abstract Only	English	USA	North America	Telehealth/ Virtual Care	Healthcare	Sidney Jean	Research Study	SDOH (i.e. all disparities)						1			1														I think we could remove this article; basically assesses individuals eHL and correlation to use of technology
T. M. Scott; K. M. Marton; M. R. Madore	A detailed analysis of ethical considerations for three specific models of tele neuropsychology during and beyond the COVID-19 pandemic	Clinical Neuropsychologist	Objective: Teleneuropsychology (TeleNP) and the ethical guidance related to TeleNP is not new. However, the emergence of the coronavirus-2019 (COVID-19) has generated renewed interest in the potential utility and feasibility of transitioning the clinical practice of neuropsychological assessment from an in-person evaluation to one that occurs at least partially via telehealth. Recent surveys of n…	36	1	24-44	2022	10.1080/13854046.2021.1889678	2022-06-21	Article	Partial Article Review	English	USA	North America	Telehealth/ Virtual Care	Healthcare	Sidney Jean	Conceptual Guidance	NA																1							This article is focused on the ethical considerations of using a TeleNP model
J. A. Rodriguez; A. Fossa; R. Mishuris; B. Herrick	Bridging the Language Gap in Patient Portals: An Evaluation of Google Translate	Journal of General Internal Medicine		36	2	567-569	2021	10.1007/s11606-020-05719-z	2022-06-21	Article	Partial Article Review	English	USA	North America	Artificial Intelligence/ Big Data/ Clinical Decision Support	Healthcare	Sidney Jean	Research Study	Culturally and Linguistically Diverse (CALD) background/ Limited English Proficiency (LEP)		1																					This article evaluates Google Translate; I feel like we could remove this
J. T. Fox-Fuller; S. Rizer; S. L. Andersen; P. Sunderaraman	Survey Findings about the Experiences, Challenges, and Practical Advice/Solutions Regarding Teleneuropsychological Assessment in Adults	Archives of Clinical Neuropsychology	Objective: In the wake of the coronavirus pandemic, teleneuropsychology utilization has increased. There is a need to characterize the first-hand experiences of individuals using teleneuropsychology, identify the common teleneuropsychology challenges, and devise practical strategies for mitigating/resolving these challenges. Method: Survey data were collected from U.S. based neuropsychologists an…	37	2	274-291	2022	10.1093/arclin/acab076	2022-06-21	Article	Abstract Only	English	USA	North America	Digitalization (i.e. computer/internet usage; EHR adoption)		Sidney Jean	Research Study	Age																1							I think we can remove this
B. A. Fritz; B. Ramsey; D. Taylor; J. P. Shoup; J. M. Schmidt; M. Guinn; T. M. Maddox	Association of Race and Neighborhood Disadvantage with Patient Engagement in a Home-Based COVID-19 Remote Monitoring Program	Journal of General Internal Medicine	Background: COVID-positive outpatients may benefit from remote monitoring, but such a program often relies on smartphone apps. This may introduce racial and socio-economic barriers to participation. Offering multiple methods for participation may address these barriers. Objective(s): (1) To examine associations of race and neighborhood disadvantage with patient retention in a monitoring program o…	37	4	838-846	2022	https://dx.doi.org/10.1007/s11606-021-07207-4	2022-06-21	Article	Partial Article Review	English	USA	North America	Health Information Exchange/ Portals/ Apps	Healthcare	Sidney Jean	Research Study	SDOH (i.e. all disparities)	1							1				1										NA: In a COVID-19 remote patient monitoring program, Black enrollees preferentially selected, and had higher retention in, telephone- over app-based monitoring. As a result, overall retention was similar between races.
Lenny Lopez; Alexander R. Green; Aswita Tan-McGrory; Roderick King; Joseph R. Betancourt	Bridging the digital divide in health care: the role of health information technology in addressing racial and ethnic disparities	Joint Commission journal on quality and patient safety	BACKGROUND: Racial and ethnic disparities in health care have been consistently documented in the diagnosis, treatment, and outcomes of many common clinical conditions. There has been an acceleration of health information technology (HIT) implementation in the United States, with health care reform legislation including multiple provisions for collecting and using health information to improve an…	37	10	437-45	2011	https://pubmed.ncbi.nlm.nih.gov/22013816/	2022-06-21	Article	Partial Article Review	English	USA	North America	Digitalization (i.e. computer/internet usage; EHR adoption)	Healthcare	Sidney Jean	Conceptual Guidance	SDOH (i.e. all disparities)		1						1	1										- Automate and standardize the collection of race/ethnicity and language data	Include input from racial/ethnic minorities and those with limited English proficiency in developing patient HIT tools to address the digital divide	- Prioritize the use of the data for identifying disparities and tailoring improvement efforts - Focus HIT efforts to address fragmented care delivery for racial/ethnic minorities and limited English-proficiency patients - Include input from racial/ethnic minorities and those with limited English proficiency in developing patient HIT tools to address the digital divide	N/A
M. Samuels-Kalow; T. Jaffe; K. Zachrison	Digital disparities: Designing telemedicine systems with a health equity aim	Emergency Medicine Journal	The use of telemedicine has grown immensely during the COVID-19 pandemic. Telemedicine provides a means to deliver clinical care while limiting patient and provider exposure to the COVID-19. As such, telemedicine is finding applications in a variety of clinical environments including primary care and the acute care setting and the array of patient populations who use telemedicine continues to gro…	38	6	474-476	2021	http://dx.doi.org/10.1136/emermed-2020-210896	2022-06-21	Article	Abstract Only	English	USA	North America	Telehealth/ Virtual Care	Healthcare	Sidney Jean	Conceptual Guidance	SDOH (i.e. all disparities)	1							1	1			1										N/A	- Need to gain access to the full article
E. Hadeler; N. Prose; L. P. Floyd	Teledermatology: How It Is Impacting the Underserved	Pediatric Dermatology	The rapid mobilization of telemedicine during the COVID-19 pandemic has brought about renewed concern about the digital divide. Understanding the benefits and limitations of remote medical care is an ongoing process. Access to telemedicine appointments, as well as the experience of the virtual appointment itself, varies across demographic groups. Telemedicine has promise in dermatology. However, …	38	6	1597-1600	2021	10.1111/pde.14838	2022-06-09	Article	Partial Article Review	English	USA	North America	Telehealth/ Virtual Care	Healthcare	Michelle Foronda de Lota	Conceptual Guidance	SDOH (i.e. all disparities)									1								Hightened necessity of telemedicine use during the COVID-19 pandemic brought about increased concern over digital divide and recognition of solutions to disparities in technology needed for telehealth access. Improvements to remote medical care is an ongoing process	- federal changes/federal legislation - creating mandates: increase broadband access, access to interpreters, access to digital health tools and portals				Recommendations for improving access to digital resources, broadband internet, policy changes focused on underserved populations
S. S. Laing; P. Ocampo; C. Ocampo; J. Caravalho; G. Perez; S. Baugh	Provider perceptions of mHealth engagement for low-resourced, safety-net communities	Public Health Nursing	Objective: Evaluate nurses’ and other health care professionals’ (HCPs) perceptions about implementing mobile health technology (mHealth) in clinical practice to support health care delivery for low-resourced, safety-net communities. Design: Qualitative exploratory study using data collected from focus group sessions. Respondents addressed four topics: (1) technology's role in health care deliver…	38	1	13-21	2021	10.1111/phn.12811	2022-06-09	Article	Abstract Only	English	USA	North America	Digitalization (i.e. computer/internet usage; EHR adoption)	Healthcare	Michelle Foronda de Lota	Conceptual Guidance	SDOH (i.e. all disparities)			1														Guidance on importance of incorporating a clinical practice guide to implement mHealth technology for inpatient providers to deliver care to low-resourced communities.			Solution for providers to deliver quality care and improve outcomes for low-resource patients
D. H. Brahmbhatt; H. J. Ross; Y. Moayedi	Digital Technology Application for Improved Responses to Health Care Challenges: Lessons Learned From COVID-19	Canadian Journal of Cardiology	While COVID-19 is still ongoing and associated with more than 5 million deaths, the scope and speed of advances over the past year in terms of scientific discovery, data dissemination, and technology have been staggering. It is not a matter of if" but "when" we will face the next pandemic, and how we leverage technology and data management effectively to create flexible ecosystems that facilitate…	38	2	279-291	2022	https://dx.doi.org/10.1016/j.cjca.2021.11.014	2022-06-09	Article	Partial Article Review	English	Canada	North America	Wearables/ Electronic Patient Reported Outcomes (ePRO)/ Immersive technologies	Healthcare	Michelle Foronda de Lota	Conceptual Guidance	SDOH (i.e. all disparities)			1						1								Identify challenges that emerged with rising prevalence of digital health. Paper mentions artificial intelligence and algorithms.
T. Severance; G. K. Olbara; F. Njuguna; M. Treff; P. J. Loehrer; T. A. Vik	Novel approach to improve the diagnosis of pediatric cancer in Kenya via telehealth education	Journal of Clinical Oncology	Background: Childhood cancer has an annual incidence of 150-160 cases per million children worldwide but remains vastly under-diagnosed in low to middle income countries (LMIC) such as in Sub-Saharan Africa. Moi Teaching and Referral Hospital (MTRH) is the only tertiary referral hospital in western Kenya and serves a population of 25 million people, including 10 million children. The average numb…	39	15 SUPPL		2021	http://dx.doi.org/10.1200/JCO.2021.39.15-suppl.11000	2022-06-09	Article	Abstract Only	English	USA	North America	Telehealth/ Virtual Care	Healthcare	Michelle Foronda de Lota	Research Study	Other	1			1		1
C. Rariy; L. Truesdale; E. R. Ahn; B. G. Gershenhorn; K. Easthon; B. Garoutte; P. Govorchin; J. C. Schink	Bridging the gap by providing access to oncology care to rural communities: A hybrid delivery model combining in-person visits with Telehealth	Journal of Clinical Oncology	Background: Americans who live in rural areas experience unique barriers to access healthcare such as limited transportation, shortages in oncology providers, limited access to advanced services which contribute to poor health outcomes. The current COVID-19 pandemic has provided a catalyst for rapid adoption of telehealth. A regional cancer center has established a novel rural health partnership …	39	15 SUPPL		2021	http://dx.doi.org/10.1200/JCO.2021.39.suppl.e18528							Telehealth/ Virtual Care		Michelle Foronda de Lota		Other
J. A. Rodriguez; A. Saadi; L. H. Schwamm; D. W. Bates; L. Samal	Disparities in telehealth use among california patients with limited english proficiency	Health Affairs	Telehealth services that allow remote communication between the patient and the clinical team are an emerging part of care delivery. Given language barriers, patients with limited English proficiency present a unique set of challenges in integrating telehealth and ensuring equity. Using data from 84,419 respondents in the 2015–18 California Health Interview Survey, we assessed the association bet…	40	3	487-495	2021	10.1377/hlthaff.2020.00823		Article					Telehealth/ Virtual Care		Michelle Foronda de Lota
S. D. Birkhoff; J. McCulloh Nair; K. Bald; T. Frankum; S. R. Sanchez; A. L. Salvatore	Facilitators and challenges in the adoption of a virtual nurse visit in the home health setting	Home Health Care Services Quarterly	The COVID-19 pandemic created an opportunity to incorporate nurse-led virtual home care visits into heart failure patients’ plan of care. As a supplemental nurse visit to traditional in-person home visits, the Virtual Nurse Visit (VNV) service was deployed using Zoom teleconferencing technology enabling telehealth nurses to remotely communicate, assess, and educate their patients. This mixed meth…	40	2	105-120	2021	10.1080/01621424.2021.1906374		Article							Michelle Foronda de Lota
J. Fields; A. G. Cemballi; C. Michalec; D. Uchida; K. Griffiths; H. Cardes; J. Cuellar; A. H. Chodos; C. R. Lyles	In-Home Technology Training Among Socially Isolated Older Adults: Findings From the Tech Allies Program	Journal of Applied Gerontology	Technology has the potential to increase social connectedness among older adults, but one-third do not use the internet. We formed a community partnership, Tech Allies, providing tablets, broadband, and 1:1 training to isolated older adults. In a pragmatic pilot trial, participants were randomized into intervention (n = 44) and waitlist (n = 39) groups. Volunteers provided eight weekly, in-home i…	40	5	489-499	2021	10.1177/0733464820910028		Article							Michelle Foronda de Lota
A. M. Lopez; K. Lam; R. Thota	Barriers and facilitators to telemedicine: Can you hear me now?	American Society of Clinical Oncology Educational Book	In its most direct interpretation, telemedicine is medical care provided at a distance. Although telemedicine's use had been steadily increasing, the COVID-19 pandemic prompted an unprecedented interest and urgency among patients, health care professionals, and policymakers to facilitate health care devoid of the need for inperson contact. The growth in personal access to telecommunications techn…	41		25-36	2021	http://dx.doi.org/10.1200/EDBK_320827							Telehealth/ Virtual Care		Michelle Foronda de Lota
A. I. Ahmed; A. Soliman; Y. Han; W. T. Qureshi; M. H. Al-Mallah	Racial disparities of internet access in the United States: A multiyear analysis of the national behavioral risk factors surveillance system	European Heart Journal	Introduction: The COVID 19 pandemic has led to a dramatic rise in the use of Telehealth. Studies have shown racial/ethnic disparities in internet access, a basic prerequisite for telehealth. However, little is known on the extent of this digital divide amongst racial minorities with cardiovascular comorbidities. Purpose(s): To investigate racial disparities in internet access amongst those with c…	42	SUPPL 1	3084	2021	http://dx.doi.org/10.1093/eurheartj/ehab724.3084									Michelle Foronda de Lota
R. Mishori; B. Antono	Telehealth, Rural America, and the Digital Divide	The Journal of ambulatory care management		43	4	319-322	2020	http://dx.doi.org/10.1097/JAC.0000000000000348							Telehealth/ Virtual Care		Dana Moukheiber
P. J. Colvonen; P. N. DeYoung; N. O. A. Bosompra; R. L. Owens	Limiting racial disparities and bias for wearable devices in health science research	Sleep		43	10		2020	10.1093/sleep/zsaa159		Editorial							Dana Moukheiber
Janessa M. Graves; Demetrius A. Abshire; Solmaz Amiri; Jessica L. Mackelprang	Disparities in Technology and Broadband Internet Access Across Rurality: Implications for Health and Education	Family & community health	Amidst the COVID-19 pandemic, interest in using telehealth to increase access to health and mental health care has grown, and school transitions to remote learning have heightened awareness of broadband inequities. The purpose of this study was to examine access and barriers to technology and broadband Internet service (broadband") among rural and urban youth. Washington State public school distr…	44	4	257-265	2021	https://dx.doi.org/10.1097/FCH.0000000000000306									Dana Moukheiber
D. W. Baker	Improving the Quality and Safety of Telehealth: A Call for Papers on Telehealth: Improving the Quality and Safety of Telehealth	Joint Commission Journal on Quality and Patient Safety		47	7	401-402	2021	http://dx.doi.org/10.1016/j.jcjq.2021.05.002							Telehealth/ Virtual Care		Dana Moukheiber
R. Berk; H. Heidari; S. Jabbari; M. Kearns; A. Roth	Fairness in Criminal Justice Risk Assessments: The State of the Art	Sociological Methods and Research	Objectives: Discussions of fairness in criminal justice risk assessments typically lack conceptual precision. Rhetoric too often substitutes for careful analysis. In this article, we seek to clarify the trade-offs between different kinds of fairness and between fairness and accuracy. Methods: We draw on the existing literatures in criminology, computer science, and statistics to provide an integr…	50	1	Mar-44	2021	10.1177/0049124118782533		Article							Dana Moukheiber
S. Craig; K. E. McPeak; C. Madu; G. Dalembert	Health information technology and equity: Applying history's lessons to tomorrow's innovations	Current Problems in Pediatric and Adolescent Health Care	Health and health care disparities are widespread with major impacts on outcomes for children and families. Inequitable care is poor quality care. Though health IT has the potential to improve disparities, health IT implementation can have unintended consequences of widening, maintaining, or creating disparities by disproportionately benefiting advantaged children, adolescents, and their caregive…	52	1		2022	10.1016/j.cppeds.2021.101110	2022-06-27	Article	Full Article Review	English	USA	North America	Digitalization (i.e. computer/internet usage; EHR adoption)	Healthcare	Mira	Conceptual Guidance	SDOH (i.e. all disparities)	1								1								- Health and health care disparities have a great impact on the outcomes of children and their families. Health IT can mprove disparities. However at the same time health IT has the potential to widen the disparities between advantaged and disavantaged children, adolescents, and their caregivers.This paper discusses techniques to reduce such disparities.	NA	- Stratify by Race/Ethnicity, Language, and proxies for socioeconomic status -Leverage user-centered design to present actionable information with simple navigation for diverde patient backgrounds. - Leverage EHR-mediated rools to minize bias - Ensure that maginalized populations' needs are requirments for product selection - Co-design the health IT tool in collaboration with maginalized communit…	-- Use stratification and equity impact assessment tools to identify the baseline disparity gap before beginning any policy, program or intervention - Prioritize resources for health-IT mediated intervations tailored for underserved populations.	- assess the system performance by measuring the result of healthcare to the patients or the community. - Have a mitigation plan to evaluate whether disparities are being created, maintained or worsened - Track the chnage in disparity gap	NA	NA
A. J. Kumm; M. Viljoen; P. J. de Vries	The Digital Divide in Technologies for Autism: Feasibility Considerations for Low- and Middle-Income Countries	Journal of Autism and Developmental Disorders	Digital technologies have the potential to empower individuals with autism and their families. The COVID-19 pandemic emphasized and accelerated the drive towards technology for information, communication, training, clinical care and research, also in the autism community. However, 95% of individuals with autism live in low- and middle-income countries (LMIC) where access to electricity, internet …	52	5	2300-2313	2022	https://dx.doi.org/10.1007/s10803-021-05084-8	2022-06-27	Review	Full Article Review	English	South Africa	Africa	Digitalization (i.e. computer/internet usage; EHR adoption)	Healthcare	Mira	Literature Review	Low and Middle Income Countries (LMIC)				1													- Autism spectrum disorders (ASD) are neurodevelopmental disorders. This study asseses the feasibiliy of technologies for ASD. There are key factors to take into account such that not to widen the digital gap	NA	NA	- accessibility affordability, appropriateness, scalability			NA
Aradhana Verma; Amytis Towfighi; Arleen Brown; Anshu Abhat; Alejandra Casillas	Moving Towards Equity With Digital Health Innovations for Stroke Care	Stroke	Digital health has long been championed as a means to expanding access to health care. Now that the COVID-19 pandemic accelerated many health systems' integration of digital tools for care, digital health may provide a path towards more accessible stroke prevention and treatment, particularly for historically disadvantaged patient populations. Stroke management is composed of multiple time points…	53	3	689-697	2022	https://dx.doi.org/10.1161/STROKEAHA.121.035307	2022-06-27	Article	Full Article Review	English	USA	North America	Digitalization (i.e. computer/internet usage; EHR adoption)	Healthcare	Mira	Real World Application	SDOH (i.e. all disparities)		1				1	1					1					-The digital divide acts as a barrier for underrepresented represented groups in terms of improving their stroke outcomes via digital tools.	NA	NA	(1) increasing digital access/literacy of populations, (2) the prioritization of culturally and linguistically relevant con- tent for underserved patients, (3) the integration of the SDOH and structural barriers to quality health care at each key phase of stroke prevention and treatment	NA	NA	NA
Ilana Graetz; Nancy Gordon; Vick Fung; Courtnee Hamity; Mary E. Reed	The Digital Divide and Patient Portals: Internet Access Explained Differences in Patient Portal Use for Secure Messaging by Age, Race, and Income	Medical care	BACKGROUND: Online access to health records and the ability to exchange secure messages with physicians can improve patient engagement and outcomes; however, the digital divide could limit access to web-based portals among disadvantaged groups., OBJECTIVES: To understand whether sociodemographic differences in patient portal use for secure messaging can be explained by differences in internet acc…	54	8	772-9	2016	https://dx.doi.org/10.1097/MLR.0000000000000560	2022-06-27	Article	Full Article Review	English	USA	North America	Digitalization (i.e. computer/internet usage; EHR adoption)	Healthcare	Mira	Research Study	SDOH (i.e. all disparities)									1								- Online access to health records and the ability to exchange secure messages with physicians can improve patient engagement and outcomes; however, the digital divide could limit access to web-based portals among disadvantaged groups.	NA	NA	NA	Internet access, portal use for secure messaging, pref- erence for in-person or online care, and sociodemographic and health characteristics.	NA
R. Parikh; K. Linn; J. Yan; M. MacIejewski; K. A. Jenkins; D. Cousins; A. Navathe	Improving racial equity in the veterans health administration care assessment needs risk score	Health Services Research	Research Objective: The VA computes the Care Assessment Needs (CAN) score weekly for over 5 million Veterans to predict risk of one-year mortality and to improve resource allocation to high-risk Veterans. Motivated by evidence of unfair predictive algorithms in other settings, our objective was to examined the CAN score for racial unfairness. Study Design: We constructed a cross-sectional cohort …	56	SUPPL 2	87	2021	http://dx.doi.org/10.1111/1475-6773.13845	2022-06-27	Article	Abstract Only	English	USA	North America	Artificial Intelligence/ Big Data/ Clinical Decision Support	Healthcare	Mira	Research Study	Race/Ethnicity						1		1					1				- Asses the Care Assessment Needs (CAN) score to examine racial unfairness to improve resource allocation for high risk veterans. - Study racial disparitirs in terms of access to potential COVID- 19 vaccine administration Facilities across the US	NA	NA	NA	NA	NA	NA
U. A. Mitchell; P. G. Chebli; L. Ruggiero; N. Muramatsu	The Digital Divide in Health-Related Technology Use: The Significance of Race/Ethnicity	Gerontologist	Technology can enhance the health and quality of life of diverse populations and may play an important role in reducing health disparities. Although a 'digital divide' between the young and the old has been noted, it is unclear whether the use of technology for managing health differs by race/ethnicity among older adults. This study uses nationally representative data from community-dwelling olde…	59	1	2022-06-14	2019	10.1093/geront/gny138		Article							Nebal Abu Hussein
D. Liu; T. Yamashita; B. Burston; J. R. Keene; S. Meeks	The Use of Online Health-Management Tools and Health Care Utilization among Older Americans	Gerontologist	Background and Objectives: The digital divide, or differences in access to technology, can have far-reaching consequences. This study identified disparities in access to online health-related technology. It then investigated associations between online health-related technology use and health care utilization among older adults in the United States. Research Design and Methods: The study used a c…	60	7	1224-1232	2020	10.1093/geront/gnaa068		Article							Nebal Abu Hussein
M. Shayne Gallaway; T. Aseret-Manygoats; W. Tormala	Disparities of Access, Use, and Barriers to Seeking Health Care Services in Arizona	Medical Care	Background: Access to health care (HC) services is important for promoting and maintaining health, preventing and managing disease, reducing unnecessary disability and premature death, and achieving health equity for all persons. Objective(s): We assess social indicators among people living in Arizona that are associated with access, use, and barriers to seeking HC services. Research Design: We a…	60	2	113-118	2022	https://dx.doi.org/10.1097/MLR.0000000000001665									Nebal Abu Hussein			1		1					1	1
A. Gibson; S. H. Bardach; N. D. Pope	COVID-19 and the Digital Divide: Will Social Workers Help Bridge the Gap?	Journal of gerontological social work		63	2022-06-07	671-673	2020	https://dx.doi.org/10.1080/01634372.2020.1772438									Nebal Abu Hussein
Y. A. Ji; H. S. Kim	Scoping Review of the Literature on Smart Healthcare for Older Adults	Yonsei Medical Journal	Smart healthcare systems are being designed to provide medical services to and improve the daily lives of older adults. However, most research has been focused on technical issues, despite a need to conduct in-depth studies on related ethical issues. There-fore, this study aimed to examine ethical issues in smart healthcare for older adults. We reviewed published literature using PubMed. In total…	63	Supplement	S14-S21	2022	https://dx.doi.org/10.3349/ymj.2022.63.S14									Nebal Abu Hussein
E. M. Cahan; V. Mittal; N. R. Shah; S. Thadaney-Israni	Achieving a Quintuple Aim for Telehealth in Pediatrics	Pediatric Clinics of North America	Pediatric practice increasingly involves providing care for children with medical complexity. Telehealth offers a strategy for providers and health care systems to improve care for these patients and their families. However, lack of awareness related to the unintended negative consequences of telehealth on vulnerable populations–coupled with failure to intentional design best practices for telehe…	67	4	683-705	2020	10.1016/j.pcl.2020.04.015		Review					Telehealth/ Virtual Care		Nebal Abu Hussein
C. Scheerens; J. Gilissen; A. M. Volow; J. L. Powell; C. M. Ferguson; D. Farrell; B. Li; C. Berry; R. L. Sudore	Developing eHealth tools for diverse older adults: Lessons learned from the PREPARE for Your Care Program	Journal of the American Geriatrics Society	Background/Objectives: Electronic Health (eHealth) tools offer opportunities for people to access health information online; yet, most tools are not designed to meet the unique needs of diverse older adults, leading to health disparities. Our goal was to provide guidance for the development of eHealth tools for diverse older populations for use in geriatric care models. Design: Guidance for eHeal…	69	10	2939-2949	2021	10.1111/jgs.17284		Article							Nebal Abu Hussein
K. Gleason; J. J. Suen	Going beyond affordability for digital equity: Closing the Digital Divide" through outreach and training programs for older adults"	Journal of the American Geriatrics Society		70	1	75-77	2022	https://dx.doi.org/10.1111/jgs.17511									Nebal Abu Hussein
B. R. Wood; J. D. Young; R. C. Abdel-Massih; L. McCurdy; T. J. Vento; S. Dhanireddy; K. J. Moyer; J. Siddiqui; J. D. Scott	Advancing Digital Health Equity: A Policy Paper of the Infectious Diseases Society of America and the HIV Medicine Association	Clinical Infectious Diseases	The severe acute respiratory syndrome coronavirus 2 (SARS-CoV-2) pandemic has revolutionized the practice of ambulatory medicine, triggering rapid dissemination of digital healthcare modalities, including synchronous video visits. However, social determinants of health, such as age, race, income, and others, predict readiness for telemedicine and individuals who are not able to connect virtually …	72	6	913-919	2021	http://dx.doi.org/10.1093/cid/ciaa1525									Nebal Abu Hussein
D. X. Zheng; L. Xiang; K. M. Mulligan; C. R. Cullison; J. F. Scott	Bridging the digital divide among advanced age skin cancer patients	Journal of Plastic, Reconstructive and Aesthetic Surgery		74	11	3196-3211	2021	https://dx.doi.org/10.1016/j.bjps.2021.08.009									Nebal Abu Hussein
S. M. Schueller; J. Torous	Scaling evidence-based treatments through digital mental health	American Psychologist	A large number of Internet websites, mobile apps, wearable devices, and video games that are hoped to improve behavioral, cognitive, and affective targets associated with mental health have been developed. Although technology provides the promising potential to help spread evidence-based mental health treatments, that potential is still largely unrealized. The vast majority of technology-based me…	75	8	1093-1104	2020	10.1037/amp0000654 https://www.ncbi.nlm.nih.gov/pmc/articles/PMC7709142/	2022-06-21	Article	Full Article Review	English	USA	North America	Health Information Exchange/ Portals/ Apps	Healthcare	Casey Fee	Conceptual Guidance	None															1		NA	NA	NA	NA	Frameworks may be useful in assisting consumers to make structured decisions related to DMHI adoption such as the American Psychiatric Association’s App Evaluation Framework (Torous et al., 2018). This framework aims to boost consumers knowledge and in turn self-efficacy by providing structured questions they can ask to consider adoption of a product. Expanding use of digital health apps: The DOO…	No results listed	NA
W. Lambrechts; S. Sinha	Bridging the Digital Divide: Innovative Last Mile Internet Connectivity Solutions	Lecture Notes in Networks and Systems	The global distribution of the internet varies greatly when comparing its accessibility and affordability in developed countries to that of emerging markets. The challenges that emerging markets face in distributing the internet to its citizens are increasing as technology evolve and infrastructures lag behind. Last mile solutions that are effective, feasible and maintainable are required to serv…	77		Jan-40	2019	10.1007/978-3-030-20957-5_1	2022-06-21	Book Chapter	Abstract Only	English	South Africa	Africa	Digitalization (i.e. computer/internet usage; EHR adoption)	NA	Casey Fee	Conceptual Guidance	SDOH (i.e. all disparities)			1	1													NA	NA	Light fidelity (Li-Fi) and millimetre-wave (mm-wave) backhaul have been identified as potential last mile solutions in emerging markets, either as standalone technologies or as hybrid integrations with traditional solutions. This chapter researches the connectivity issues that emerging markets face and suggests possible methodologies to achieve last mile internet access that is specific to emergi…	NA	NA	NA	An entire chapter on last mile connectivity solutions. Appears highly technical. Believe its too in depth, but come back to it if needed.
H. A. Massett; A. K. Mitchell; L. Alley; E. Simoneau; P. Burke; S. H. Han; G. Gallop-Goodman; M. McGowan	Facilitators, Challenges, and Messaging Strategies for Hispanic/Latino Populations Participating in Alzheimer's Disease and Related Dementias Clinical Research: A Literature Review	Journal of Alzheimer's Disease	Alzheimer's disease and Alzheimer's disease-related dementias (AD/ADRD) disproportionally affect Hispanic and Latino populations, yet Hispanics/Latinos are substantially underrepresented in AD/ADRD clinical research. Diverse inclusion in trials is an ethical and scientific imperative, as underrepresentation reduces the ability to generalize study findings and treatments across populations most af…	82	1	107-127	2021	10.3233/jad-201463	2022-06-21	Review	Abstract Only	English	USA	North America	NA	Healthcare	Casey Fee	Literature Review	Race/Ethnicity						1		1									NA	NA	NA	NA	NA	NA	Not recommended per no technology connection.
A. Cline; C. Kim; J. Berk-Krauss; A. Kazemi; D. Ginsberg; C. J. Sarriera-Lazaro; Y. Mansouri; B. Safai; A. K. Jacobs; S. Marmon	Bridging the digital divide: The use of text message-enabled video in the public safety-net setting	Journal of the American Academy of Dermatology		85	2	e97-e99	2021	http://dx.doi.org/10.1016/j.jaad.2021.03.085	2022-06-22	Article	Full Article Review	English	USA	North America	Telehealth/ Virtual Care	Healthcare	Casey Fee	Real World Application	SDOH (i.e. all disparities)	1							1	1			1					NA	NA	text message link to video conference with patients (as oppose to use of a portal to access video visits) for safety net hospitals	While training to use portals has been shown effective, the use of text messages to portal links helps avoid this extra implementation barrier for a resource limited environment.	NA	From November 23, 2020 to December 30, 2020, 228 patients completed televisits: 22 (10%) engaged in patient-portal video conferencing and 129 (56%) were unprepared or unable to connect in this manner but could video conference via the text message link. Seventy-seven (34%) declined to participate in a video call, had no internet or smartphone, or were unable to connect through either application …
M. E. McLeod; O. T. Oladeru; J. Hao; S. H. Malhotra; B. T. Chang; B. C. Li	Leveraging Telehealth and Medical Student Volunteers to Bridge Gaps in Education Access for Providers in Limited-Resource Settings	Academic medicine : journal of the Association of American Medical Colleges	PROBLEM: High-quality training opportunities for providers in limited-resource settings are often scarce or nonexistent. This can lead to a dearth of boots-on-the-ground workers capable of translating knowledge into effective action. The tested telehealth education model of Project ECHO (Extension for Community Healthcare Outcomes) can help address this disparity. However, the planning and logist…	96	3	390-394	2021	https://dx.doi.org/10.1097/ACM.0000000000003865	2022-06-22	Article	Partial Article Review	English	USA	North America	Telehealth/ Virtual Care	Healthcare	Casey Fee	Real World Application	Low and Middle Income Countries (LMIC)				1		1											NA	NA	NA	NA	NA	NA	Not recommended as a paper for this study. Focuses on admin logistics for clinician to clinician guidance.
Ji E. Chang; Alden Yuanhong Lai; Avni Gupta; Ann M. Nguyen; Carolyn A. Berry; Donna R. Shelley	Rapid Transition to Telehealth and the Digital Divide: Implications for Primary Care Access and Equity in a Post-COVID Era	The Milbank quarterly	Policy Points Telehealth has many potential advantages during an infectious disease outbreak such as the COVID-19 pandemic, and the COVID-19 pandemic has accelerated the shift to telehealth as a prominent care delivery mode. Not all health care providers and patients are equally ready to take part in the telehealth revolution, which raises concerns for health equity during and after the COVID-19 …	99	2	340-368	2021	https://dx.doi.org/10.1111/1468-0009.12509	2022-06-22	Article	Partial Article Review	English	USA	North America	Telehealth/ Virtual Care	Healthcare	Casey Fee	Research Study	Persons with chronic disease/ low health						1		1				1					NA	Our findings support three policy recommendations. First, CMS and state Medicaid programs should extend temporary waivers for telehealth beyond the end of the public health emergency declaration. Second, insurers should consider reimbursing telephonic visits on par with video visits.Third, policymakers should consider developing targeted payment mechanisms to reimburse providers for helping patie…	NA	Expanding broadband access to the approximately 24 million people in the United States who live in “digital deserts,”62 and subsidizing access to the internet as well as devices, such as mobile phones, laptops, and tablets.	NA	No results listed	NA
A. Cheshmehzangi; T. Zou; Z. Su	The digital divide impacts on mental health during the COVID-19 pandemic	Brain, Behavior, and Immunity	One of the most daunting unintended consequences of the digital revolution is the digital divide (DD), a pervasive social and information inequality. It negatively affects all sectors of society, and exerts compounding influences on other social inequities. To further complicate the situation, the COVID-19 pandemic has been intensifying the scale of DD and deepening the scope of DD barriers with …	101		211-213	2022	https://dx.doi.org/10.1016/j.bbi.2022.01.009	2022-06-22	Article	Partial Article Review	English	China, Japan, USA	Multi-continent	Digitalization (i.e. computer/internet usage; EHR adoption)	Healthcare	Casey Fee	Conceptual Guidance	Mental Health					1												NA	NA	NA	NA	NA	No results listed	Focused on barriers and impact of the digital divide, not a solutions paper.
G. Singh; L. Nimmon; B. Sawatzky; W. Ben Mortenson	Barriers and Facilitators to Use of eHealth Technologies Among Individuals with Spinal Cord Injury	Archives of Physical Medicine and Rehabilitation	Research Objectives: To explore and identify barriers and facilitators to engagement with eHealth technologies among individuals with spinal cord injury (SCI). Design(s): Qualitative descriptive study. Setting(s): This study was conducted in the general community setting. Participant(s): Community-dwelling individuals with SCI were recruited across Canada. The average age of the 20 participants w…	102	10	e81	2021	http://dx.doi.org/10.1016/j.apmr.2021.07.713	2022-06-23	Poster Summary	Full Article Review	English	Canada	North America	Health Information Exchange/ Portals/ Apps	Healthcare	Casey Fee	Research Study	Persons with Disabilities						1	1										NA	NA	Our analysis identified three main barriers and facilitators to engagement with eHealth technologies. Barriers included (1) overcoming a digital divide to comprehending and utilizing mHealth technologies, and (2) navigating internet resources that provide too much information, and (3) interacting with these technologies despite having limited hand function. Facilitators included (1) being able to…	NA	NA	No results listed	None
I. Franco; S. Perni; S. Wiley; L. Drapek	Equity in Radiation Oncology Post-COVID: Bridging the Telemedicine Gap	International Journal of Radiation Oncology Biology Physics		108	2	479-482	2020	10.1016/j.ijrobp.2020.06.051	2022-06-23	Editorial	Full Article Review	English	USA	North America	Telehealth/ Virtual Care	Healthcare	Casey Fee	Conceptual Guidance	SDOH (i.e. all disparities)		1				1		1	1								Good description of inequities and data on the consequences when it comes to cancer.	Pay parity for telephone vs. video calls Federal and state efforts to increase access to broadband internet	Created educational videos and materials with infographics in spanish and english on self-care during radition treatments. Integration of text messaging solutions On call text messaging solutions where providers can log in and respond to text messages (using text translation services). Text messaging can also be used for patients who may not feel comfortable with patient portal platforms to provi…	10.1177/10497323211040769https://journals.sagepub.com/doi/2003&rfr_id=ori:rid:crossref.org&rfr_dat=cr_pub%20%200pubmed	Need to screen for low health literacy, limited english proficiency, and telemedicine access	No results listed	None
M. Abdel-Wahab; E. Rosenblatt; B. Prajogi; E. Zubizarretta; M. Mikhail	Opportunities in Telemedicine, Lessons Learned After COVID-19 and the Way Into the Future	International Journal of Radiation Oncology Biology Physics		108	2	438-443	2020	http://dx.doi.org/10.1016/j.ijrobp.2020.07.006	2022-06-23	Article	Partial Article Review	English	Austria	Europe	Telehealth/ Virtual Care	Healthcare	Casey Fee	Conceptual Guidance	Low and Middle Income Countries (LMIC)				1		1											NA	Need to measure and support worldwide access to internet and use of tools.	NA	NA	NA	No results listed	None
Elisabeth Beaunoyer; Sophie Dupere; Matthieu J. Guitton	COVID-19 and digital inequalities: Reciprocal impacts and mitigation strategies	Computers in human behavior	With more than three billion people in isolation, the status of digital spaces is switching from an amenity to a necessity, as they become not only the main way to access information and services, but also one of the only remaining vectors for economic, educational, and leisure activities as well as for social interactions to take place. However, not all are equals in terms of access to networks …	111		106424	2020	https://dx.doi.org/10.1016/j.chb.2020.106424
T. Warner; S. Ingram	Improving access to MSK services in primary care: How applying quality improvement methodology can optimise the implementation of remote consultations	Physiotherapy (United Kingdom)	Purpose: To explore how implementing remote digital consultations can improve service provision of the Musculoskeletal First Contact Practitioner service in primary care. Catalysed by the current Coronavirus pandemic this service evaluation project was initially designed as a result of quality improvement (QI) analysis. Having scrutinised our current service using quality improvement methodology …	113	Supplement 1	e139	2021	https://dx.doi.org/10.1016/j.physio.2021.10.131
K. Cresswell; R. Williams; A. Sheikh	Bridging the growing digital divide between NHS England's hospitals	Journal of the Royal Society of Medicine		114	3	111-112	2021	https://dx.doi.org/10.1177/0141076820974998
K. J. Hansmann; Q. D. Cotton; A. J. H. Kind	Mind the gaps: Supporting key social safety nets across the digital divide in rural Wisconsin	Wisconsin Medical Journal		119	4	227-228	2020
K. J. Serrano; C. L. Thai; A. J. Greenberg; K. D. Blake; R. P. Moser; B. W. Hesse	Progress on broadband access to the internet and use of mobile devices in the United States: Tracking healthy people 2020 goals	Public Health Reports	Healthy People 2020 (HP2020) aims to improve population health outcomes through several objectives, including health communication and health information technology. We used 7 administrations of the Health Information National Trends Survey to examine HP2020 goals toward access to the Internet through broadband and mobile devices (N = 34 080). We conducted descriptive analyses and obtained predic…	132	1	27-31	2017	10.1177/0033354916679365		Article
E. Wikaire; M. Harwood; K. Wikaire-Mackey; S. Crengle; R. Brown; A. Anderson; R. M. Jansen; R. Keenan	Reducing healthcare inequities for Maori using Telehealth during COVID-19	New Zealand Medical Journal	aim: Maori experience barriers to accessing timely, quality healthcare. The March 2020 COVID-19 lockdown in New Zealand required provision of Telehealth consultation options in primary care. Telehealth consultations have the potential to improve access to healthcare for Maori, and thereby reduce health inequities. Conversely, Telehealth may present additional barriers that contribute to inequitie…	135	1552	112-119	2022								Telehealth/ Virtual Care
M. Kwarteng-Siaw; L. E. Merz; S. Ren; D. S. Neuberg; M. Achebe; J. A. Rodriguez; A. L. Langer	Association of Race, Ethnicity, Age and Socioeconomic Status with Access to Virtual Visits within the Brigham & Women's Hospital Division of Hematology during the COVID-19 Pandemic	Blood	Background: The COVID-19 pandemic prompted an expedited shift towards expanding telemedicine services. Historically, telemedicine has been shown to increase healthcare access for those in rural communities but widen care gaps for other vulnerable populations by exacerbating existing digital divides and clinician biases in offering telemedicine services. The purpose of this study is to understand …	138	Supplement 1	342	2021	https://dx.doi.org/10.1182/blood-2021-147149							Telehealth/ Virtual Care
H. Wisniewski; J. Torous	Digital navigators to implement smartphone and digital tools in care	Acta Psychiatrica Scandinavica	While smartphone apps and other digital health tools have the clear potential to increase both quality of and access to care, actual successful implementation remains limited. Challenges often encountered in seeking to use apps in care include selecting safe/effective tools, spending clinical time troubleshooting technology instead of discussing health matters, and lack of time to check and revie…	141	4	350-355	2020	10.1111/acps.13149		Article
L. A. Eberly; S. A. M. Khatana; A. S. Nathan; C. Snider; H. M. Julien; M. E. Deleener; S. Adusumalli	Telemedicine Outpatient Cardiovascular Care during the COVID-19 Pandemic: Bridging or Opening the Digital Divide?	Circulation		142	5	510-512	2020	http://dx.doi.org/10.1161/CIRCULATIONAHA.120.048185
A. Curfman; S. D. McSwain; J. Chuo; B. Yeager-McSwain; D. A. Schinasi; J. Marcin; N. Herendeen; S. L. Chung; K. Rheuban; C. A. Olson	Pediatric telehealth in the COVID-19 pandemic era and beyond	Pediatrics	The coronavirus disease 2019 (COVID-19) pandemic led to an unprecedented demand for health care at a distance, and telehealth (the delivery of patient care using telecommunications technology) became more widespread. Since our 2018 state-of-the-art review assessing the pediatric telehealth landscape, there have been many changes in technology, policy, payment, and physician and patient acceptance…	148	3	e2020047795	2021	https://dx.doi.org/10.1542/peds.2020-047795							Telehealth/ Virtual Care
A. Curfman; J. M. Hackell; N. E. Herendeen; J. Alexander; J. P. Marcin; W. B. Moskowitz; C. E. F. Bodnar; H. K. Simon; S. David McSwain	Telehealth: Opportunities to Improve Access, Quality, and Cost in Pediatric Care	Pediatrics	The use of telehealth technology to connect with patients has expanded significantly over the past several years, particularly in response to the global coronavirus disease 2019 pandemic. This technical report describes the present state of telehealth and its current and potential applications. Telehealth has the potential to transform the way care is delivered to pediatric patients, expanding ac…	149	3	e2021056035	2022	https://dx.doi.org/10.1542/peds.2021-056035							Telehealth/ Virtual Care
M. A. Ali; K. Alam; B. Taylor; M. Ashraf	Examining the determinants of eHealth usage among elderly people with disability: The moderating role of behavioural aspects	International Journal of Medical Informatics	Background: Existing studies have demonstrated that behavioural barriers impede eHealth usage among senior citizens. However, thus far, no analysis of how such barriers affect elderly people with disabilities (PwD) has been conducted. Thus, the study investigates the predictors of eHealth usage among elderly PwD. Method(s): Using data from a 2018 nationwide disability survey comprising 14,798 res…	149		104411	2021	http://dx.doi.org/10.1016/j.ijmedinf.2021.104411
N. W. Eyrich; J. J. Andino; D. P. Fessell	Bridging the Digital Divide to Avoid Leaving the Most Vulnerable behind	JAMA Surgery		156	8	703-704	2021	http://dx.doi.org/10.1001/jamasurg.2021.1143
Anna Savoldelli; Andrea Vitali; Andrea Remuzzi; Vittorio Giudici	Improving the user experience of televisits and telemonitoring for heart failure patients in less than 6 months: a methodological approach	International journal of medical informatics	BACKGROUND: With the spread of COVID-19, telemedicine solutions became crucial to release continuous and remote assistance to chronic patients. The rapid transition to telemedicine solutions did not allow a complete assessment of the user experience by both patients and medical personnel. Despite the well-known benefits in remote care, the lack of usability evaluation of already existing technolo…	161		104717	2022	https://dx.doi.org/10.1016/j.ijmedinf.2022.104717							Telehealth/ Virtual Care
S. D. Losorelli; V. Vendra; D. M. Hildrew; E. A. Woodson; M. J. Brenner; D. B. Sirjani	The Future of Telemedicine: Revolutionizing Health Care or Flash in the Pan?	Otolaryngology - Head and Neck Surgery (United States)	The meteoric rise of telemedicine early in the COVID-19 pandemic might easily be mistaken for an ephemeral trend-one reaching its zenith in a moment of crisis. To the contrary, momentum has been mounting for telehealth over decades. The recent increase in telecare reveals its potential to deliver efficient, patient-centered, high-quality care in an increasingly technology-dependent landscape. Pri…	165	2	239-243	2021	http://dx.doi.org/10.1177/0194599820983330							Telehealth/ Virtual Care
Anees B. Chagpar	Sociodemographic factors affecting telemedicine access: A population-based analysis	Surgery	BACKGROUND: The coronavirus disease 2019 pandemic prompted a surge in telemedicine, with the presumption that patients had computer and internet access. We sought to determine, in a population-based sample, how many Americans were using computers and the internet before the pandemic, and whether disparities existed in this., METHODS: The National Health Interview Survey is conducted annually by t…	171	3	793-798	2022	https://dx.doi.org/10.1016/j.surg.2021.08.059							Telehealth/ Virtual Care
E. T. Roberts; A. Mehrotra	Assessment of Disparities in Digital Access among Medicare Beneficiaries and Implications for Telemedicine	JAMA Internal Medicine		180	10	1386-1389	2020	http://dx.doi.org/10.1001/jamainternmed.2020.2666
M. Bradway; K. Leibowitz; K. A. Garrison; L. Howe; E. Årsand	Qualitative evaluations of mHealth interventions: Current gaps and future directions	Studies in Health Technology and Informatics	Psycho-social factors are often addressed in behavioral health studies. While the purpose of many mHealth interventions is to facilitate behavior change, the focus is more prominently on the functionality and usability of the technology and less on the psycho-social factors that contribute to behavior change. Here we aim to identify the extent to which mHealth interventions for patient self- mana…	270		1041-1045	2020	10.3233/SHTI200320		Conference Paper
M. Georgsson	A review of usability methods used in the evaluation of mobile health applications for diabetes	Studies in Health Technology and Informatics	Mobile health applications for diabetes are developed like never before and many patients use them for their personalized health needs. With increased use, an increased number of usability evaluations are performed to assure that the applications function as intended. In this review the goal was to determine what usability methods are currently used in the evaluation of mobile health applications…	273		228-233	2020	10.3233/SHTI200645		Conference Paper
J. Rochat; A. Villaverde; H. Klitzing; T. Langemyr Larsen; M. Vogel; J. Rime; I. Anghel; T. Cioara; C. Lovis	Designing an eHealth Coaching Solution to Improve Transitional Care of Seniors' with Heart Failure: End-User Needs	Studies in health technology and informatics	Based on scientific studies, heart failure is the principal cause of hospitalization among seniors. More than 50% of elderly with heart failure are readmitted to hospital within six months. Readmission is linked with poor compliance with medical treatment and recommendations, emphasizing the need for a tool to help seniors better comply with post-discharge measures. The goal of this study was to …	281		530-534	2021	http://dx.doi.org/10.3233/SHTI210227
J. A. Rodriguez; C. R. Clark; D. W. Bates	Digital Health Equity as a Necessity in the 21st Century Cures Act Era	JAMA - Journal of the American Medical Association		323	23	2381-2382	2020	10.1001/jama.2020.7858		Note
Courtney R. Lyles, PhD; Robert M. Wachter, MD; Urmimala Sarkar, MD, MPH	Focusing on Digital Health Equity	JAMA	NA	326	18	NA	2021	NA		Opinion Piece
A. Kadambi	Achieving fairness in medical devices	Science		372	6537	30-31	2021	10.1126/science.abe9195		Short Survey
J. A. Rodriguez; C. Shachar; D. W. Bates	Digital Inclusion as Health Care - Supporting Health Care Equity with Digital-Infrastructure Initiatives	New England Journal of Medicine		386	12	1101-1103	2022	https://dx.doi.org/10.1056/NEJMp2115646
J. Navarro-Alamán; R. Lacuesta; I. García-Magariño; J. Gallardo; E. Ibarz; J. Lloret	Close2U: An App for Monitoring Cancer Patients with Enriched Information from Interaction Patterns	Journal of Healthcare Engineering	The management of cancer patients' symptoms in doctor consultations is a cornerstone in clinical care, this process being fundamental for the follow-up of the evolution of these. This article presents an application that allows collecting periodically and systematically the data of cancer patients and their visualization by the medical team. In this article, we made the analysis, design, implemen…	2020			2020	10.1155/2020/3057032		Article
M. F. Majeed; I. A. Abbasi; S. Ali; E. E. Mustafa; I. Hussain; K. Saeed; M. F. Abrar; M. E. No; M. K. Khattak	From Digital Divide to Information Availability: A Wi-Fi-Based Novel Solution for Information Dissemination	Wireless Communications and Mobile Computing	Digital divide means unequal access to the people for information and communication technology (ICT) facilities. The developed countries are comparatively less digitally divided as compared to developing countries. This study focuses on District Chitral considering its geographical conditions and high mountainous topography which plays a significant role in its isolation. Aside from the digital d…	2021			2021	10.1155/2021/6698246		Article
Z. Li; H. Yin; T. Wang	Digital Divide of the Shattered iron Rice Bowl": Economic Insecurity and ICT Access in China"	Journal of Healthcare Engineering	Although economic factors account for the digital divide, the effect of economic insecurity on information communication technology (ICT) access has not been determined. The market-oriented reform of Chinese state-owned enterprises in the 1990s resulted in massive layoffs, encouraging us to investigate the relationship between economic insecurity and the digital divide. We draw on data from the C…	2021		9122021	2021	http://dx.doi.org/10.1155/2021/9122021
N. C. Benda; J. Higginbotham; R. J. Fairbanks; L. Lin; A. M. Bisantz	Using cognitive work analysis to design communication support tools for patients with language barriers	Proceedings of the Human Factors and Ergonomics Society	Patients with language barriers face healthcare disparities associated with access to care, satisfactions with care, and the quality and safety of the care they receive. The central solution to addressing these barriers is through the use of professional interpreters but there are difficulties associated with consistently using these services. This study used cognitive work analysis to identify t…	2017-10-01		120-124	2017	10.1177/1541931213601514		Conference Paper
S. Saisubramanian; E. Kamar; S. Zilberstein	A multi-objective approach to mitigate negative side effects	IJCAI International Joint Conference on Artificial Intelligence	Agents operating in unstructured environments often create negative side effects (NSE) that may not be easy to identify at design time. We examine how various forms of human feedback or autonomous exploration can be used to learn a penalty function associated with NSE during system deployment. We formulate the problem of mitigating the impact of NSE as a multi-objective Markov decision process wi…	2021-01-01		354-361	2020			Conference Paper
Irene Dankwa-Mullan MD MPH	Health Equity by Design	Presentation to Health Information Technology Advisory Committee (HITAC) The Office of the National Coordinator for Health Information Technology (ONC)		NA	NA	NA	2022	NA		Presentation
J. S. Kim; J. Chen; A. Talwalka	FACT: A Diagnostic for Group Fairness Trade-offs	37th International Conference on Machine Learning, ICML 2020	Group fairness, a class of fairness notions that measure how different groups of individuals are treated differently according to their protected attributes, has been shown to conflict with one another, often with a necessary cost in loss of model's predictive performance. We propose a general diagnostic that enables systematic characterization of these trade-offs in group fairness. We observe th…	PartF168147-7		5220-5230	2020			Conference Paper
Brian R Wood, Jeremy D Young, Rima C Abdel-Massih, Lewis McCurdy, Todd J Vento, Shireesha Dhanireddy, Kay J Moyer, Javeed Siddiqui, John D Scott	Advancing Digital Health Equity: A Policy Paper of the Infectious Diseases Society of America and the HIV Medicine Association	Clinical Infectious Diseases					2020-10-09		2022-05-12			English	USA	North America	Telehealth/ Virtual Care		Rachel Hicklen	Conceptual Guidance	Persons with chronic disease/ low health						1	1	1	1									Mostly theoretical. Interventions mentioned: the Washington State Health Care Authority distributed licenses for a telemedicine application to clinics serving vulnerable persons and supplied donated phones to Native American tribes, Medicaid clients, persons enrolled in housing and employment support programs, and other vulnerable individuals [34]. These and similar interventions by other states …	NA	NA	∘ For clinics and healthcare systems, carefully track which individuals appear to be absent from care, missing video visits, or relying on phone visits instead of video and develop outreach programs. Include health disparities as a key performance indicator on telemedicine dashboards and quality-improvement interventions.	Mostly theoretical, checklist provided.	NA
Ryan DuBosar	Drive-in visits can fill the cracks of telemedicine's reach	ACP Internist					2020-07-01		2022-05-12	Article	Full Article Review	English	USA	North America	Telehealth/ Virtual Care	Healthcare	Rachel Hicklen	Real World Application	SDOH (i.e. all disparities)			1						1									not every patient has access to the necessary technology, especially in rural areas, and not every patient is savvy enough to use what might be available. For Patrick Goggin, MD, FACP, of Medical Associates of Cambridge in rural Ohio, the solution was conducting drive-in visits in the office's parking lot.				Successful
Zulman et al	Making connections: nationwide implementation of video telehealth tablets to address access barriers in veterans	JAMIA Open					2019-08-05		2022-05-14	Article		English	USA	North America	Telehealth/ Virtual Care	Healthcare	Rachel Hicklen	Research Study	SDOH (i.e. all disparities)													1					implementation of a US Department of Veterans Affairs (VA) initiative to distribute tablets to high-need Veterans with access barriers	NA	NA	NA	"VA’s initiative to distribute video telehealth tablets to high-need patients appears to have successfully reached individuals with social and clinical access barriers. Implementation strategies that address staffing constraints and provider engagement may enhance the impact of such efforts."	NA
	VA expands Veteran access to telehealth with iPad services	Office of Public and Intergovernmental Affairs					2020-09-15		2022-05-14	Press Release		English	USA	North America	Telehealth/ Virtual Care	Healthcare	Rachel Hicklen	Real World Application	Veterns													1							VA’s iPad program provides qualifying Veterans with cellular-enabled iPads to access telehealth services and currently helps more than 50,000 Veterans across the country connect to VA health care services virtually.		Mostly Successful
Jorge A. Rodriguez, Altaf Saadi, Lee H, Schwamm, David W. Bates, and Lipika Samal	Disparities in telehealth use among California Patients with Limited English Proficiency	Health Affairs					2021-03-01		#VALUE!				USA	North America	Telehealth/ Virtual Care		Sidney Jean	Conceptual Guidance	Culturally and Linguistically Diverse (CALD) background/ Limited English Proficiency (LEP)		1	1							1								This study included 84,419 respondents; 15% were patients with limited English proficiency and were more likely to be older, female, less educated, poorer, uninsured, Medicaid recipients, and lacked a usual source of care. In a representative sample of California adults, we found that patients with limited English proficiency had half the odds of using telehealth services compared to English prof…				The authors provide a few points of guidance: - Assess perception of new innovations with minority populations (there may be unique factors associated with diffusion and adoption) - Focus on connecting patients with a usual source of care (traditional telehealth services center on access to specialty care, which could be contingent on primary care referral) - including access to interpreters in t…
V. K. Marshall; M. N. Chavez; T. M. Mason; D. Martinez Tyson	The Use of Telehealth to Provide Continuity of Cancer Care during the COVID-19 Pandemic: Advantages, Disparities, and Implications to Promote Health Equity	Hospital topics	Perceptions of oncology health care providers use of telehealth to provide care to patients during the COVID-19 pandemic were explored. A qualitative study using semi-structured interviews and purposive sampling (N=30) was conducted. Four themes emerged: 1) telehealth provided continuity of cancer care and used to decrease the risk of COVID-19 exposure; 2) advantages brought about convenience and…			2022-01-11	2021	http://dx.doi.org/10.1080/00185868.2021.1942360							Telehealth/ Virtual Care
D. Zhang; L. Shi; X. Han; Y. Li; N. A. Jalajel; S. Patel; Z. Chen; L. Chen; M. Wen; H. Li; B. Chen; J. Li; D. Su	Disparities in telehealth utilization during the COVID-19 pandemic: Findings from a nationally representative survey in the United States	Journal of telemedicine and telecare	Telehealth is an important source of health care during the COVID-19 pandemic. Evidence is scarce regarding disparities in telehealth utilization in the United States. We aimed to investigate the prevalence and factors associated with telehealth utilization among US adults. Our data came from the Health, Ethnicity, and Pandemic Study, a nationally representative survey conducted in October 2020, …			1357633X211051677	2021	http://dx.doi.org/10.1177/1357633X211051677							Telehealth/ Virtual Care
M. M. Pasquinelli; D. Patel; R. Nguyen; J. Fathi; M. Khan; K. Fernandez; Y. Bhatia; S. Corbridge; K. Cadman; V. Harmon; J. Trosman; C. Weldon; A. A. Pappalardo; S. M. Nyenhuis	Age-based disparities in telehealth use in an urban, underserved population in cancer and pulmonary clinics: A need for policy change	Journal of the American Association of Nurse Practitioners	BACKGROUND: During the COVID-19 pandemic, telehealth rapidly emerged as an essential health care service and became particularly important for patients with cancer and chronic conditions. However, the benefits of telehealth have not been fully realized for some of the most vulnerable populations due to inequitable access to telehealth capable technology. PURPOSE: This study aimed to assess access…				2022	https://dx.doi.org/10.1097/JXX.0000000000000708							Telehealth/ Virtual Care
G. M. Aisbitt; T. Nolte; P. Fonagy	Editorial Perspective: The digital divide - inequalities in remote therapy for children and adolescents	Child and Adolescent Mental Health	COVID-19 has triggered a shift towards remote delivery of therapy and, despite a number of benefits, it risks discriminating against young people already marginalised due to adverse early life experiences, poverty or ethnicity. This editorial perspective considers challenges for remote therapy, focusing on: the financial burden of telehealth; the necessity of safety to speak; and, how telehealth …				2022	https://dx.doi.org/10.1111/camh.12545							Telehealth/ Virtual Care
G. Y. Duan; A. M. Ruiz De Luzuriaga; L. Schroedl; A. E. Rosenblatt	Disparities in telemedicine use during the COVID-19 pandemic among pediatric dermatology patients	Pediatric Dermatology	Background/Objectives: The COVID-19 pandemic necessitated rapid implementation of telemedicine at medical centers across the United States. As telemedicine is expected to persist beyond the pandemic in subspecialties like pediatric dermatology, there is growing concern that socioeconomic factors may contribute to inequitable telemedicine access. This study aims to identify factors associated with…				2022	https://dx.doi.org/10.1111/pde.14982							Telehealth/ Virtual Care
Kristin N. Gmunder; Jose W. Ruiz; Dido Franceschi; Maritza M. Suarez	Demographics associated with US healthcare disparities are exacerbated by the telemedicine surge during the COVID-19 pandemic	Journal of telemedicine and telecare	INTRODUCTION: As coronavirus disease 2019 (COVID-19) hit the US, there was widespread and urgent implementation of telemedicine programs nationwide without much focus on the impact on patient populations with known existing healthcare disparities. To better understand which populations cannot access telemedicine during the coronavirus disease 2019 pandemic, this study aims to demographically desc…			1357633X211025939	2021	https://dx.doi.org/10.1177/1357633X211025939							Telehealth/ Virtual Care
E. G. Chuang; R. Cruz; R. Agarwal; J. S. Huang	Hispanic parental perceptions about telemedicine: Potential targets for interventions to improve access to care	Journal of telemedicine and telecare	INTRODUCTION: One benefit of the COVID-19 pandemic has been the growth and expansion of telemedicine capabilities with the potential to improve access to healthcare in the face of social isolation mandates. However, adoption of telemedicine has been suboptimal in the Hispanic community and data has been sparse regarding Hispanic experiences with and opinions regarding telemedicine. METHOD(S): To …			1357633X211060801	2021	https://dx.doi.org/10.1177/1357633X211060801							Telehealth/ Virtual Care
	The Future of State Telehealth Policy	Haas School of Business (University of California, Berkeley)													Telehealth/ Virtual Care
	Addressing Equity in Telemedicine for Chronic Disease Management During the Covid-19 Pandemic	National Governors Association													Telehealth/ Virtual Care
Sylvie Lambert , Ekaterina Loban, Jane Li , Tracy Nghiem, Jamie Schaffler, Christine Maheu, Sylvie Dubois, Nathalie Folch, Elisa Gélinas-Phaneuf, and Andréa Maria Laizner	Chronic Illness Management in Culturally and Linguistically Diverse Patients: Exploring the Needs, Access, and Understanding of Information	Qualitative Health Research					2021-10-12		2022-05-17	Article		English	Canada	North America	Other	Healthcare	Sidney Jean	Research Study	Culturally and Linguistically Diverse (CALD) background/ Limited English Proficiency (LEP)						1		1									NA	In Canada, people from culturally and linguistically diverse (CALD) backgrounds are at a greater risk of Chronic Illness, and are more likely to experience adverse health effects and challenges in accessing high-quality care compared with Canadian-born individuals. A qualitative descriptive design an inductive content analysis were used to explore the information needs of 24 CALD patients with ch…	NA	NA	NA	Co-Design - in order to ensure that end users of HITs can derive maximum value from such interventions, it is critically important to involve them in their design and development to strike a balance between best clinical practice and user experience - Participatory design methodologies represent one solution: The process involves engaging end users and other stakeholders at all stages from concep…	Doesn't explicitly mention tech but there is helpful guidance on concepts/tools to think about when communicating information with a diverse patient population
HOFFMAN, WISNIEWSKI, HAYS, HENSON, VAIDYAM, HENDELL, KESHAVAN, TOROUS	Digital Opportunities for Outcomes in Recovery Services (DOORS): A Pragmatic Hands-On Group Approach Toward Increasing Digital Health and Smartphone Competencies, Autonomy, Relatedness, and Alliance for Those With Serious Mental Illness	Journal of Psychiatric Practice					2020-03-01		2022-05-12	Article		English	USA	North America	Digitalization (i.e. computer/internet usage; EHR adoption)	Healthcare	Rachel Hicklen	Real World Application	Mental Health					1												NA	NA	NA	"To address this divide, patients and clinicians have advocated for digital literacy skills programs that can equip individuals with mental illness with the core competencies, autonomy, and skills to fully engage with the plethora of digital health interventions that currently exist.6 While there are many paths toward equity and bridging this second digital divide, in this article we introduce on…	NA	Successful overall and guidance on adapting program to different populations is provided.	NA
Bandar Al Knawy, etc.	Successfully Implementing Digital health to Ensure Future Global Health Security During Pandemics	JAMA Network					2022-02-23		2022-03-29	Article	Partial Article Review	English	Saudia Arabia; USA, Finland; Scotland; Australia; Singapore; South Korea; France; United Kingdom	Multi-continent	Digitalization (i.e. computer/internet usage; EHR adoption)	Healthcare	Casey Fee	Conceptual Guidance	Low and Middle Income Countries (LMIC)				1					1								NA	Riyadh Declaration on Digital health - set of digital health recommendations for the global health community to address the challenges of current and future pandemics. 5 themes identified of team, transparency and trust, technology, techquity, and transformation	NA	NA	NA	No results listed	None
J. Kim; J. A. Gray; J. R. Ciesla; P. Yao	The Impact of an Internet Use Promotion Programme on Communication, Internet Use, and the Extent of Social Networks among Low-Income Older Adults	Ageing International	We examined whether an internet use promotion intervention influences low-income older adults’ communication modes, internet use, and social networks using existing data collected for an intervention. Participants living in public senior housing facilities in the United States (n = 77) completed surveys before and after a 12-week computer and internet training. The six-item Lubben Social Network …				2021	10.1007/s12126-021-09422-0		Article
J. Torous; A. Vaidyam	Multiple uses of app instead of using multiple apps- A case for rethinking the digital health technology toolbox	Epidemiology and Psychiatric Sciences	There are tens of thousands of mental health-related apps available today-representing extreme duplication in this digital age. Instead of a plethora of apps, there is a need for a few that meet the needs of many. Focusing on transparency and free sharing of software, we argue that a collaborative approach towards apps can advance care through creating customisable and future proofed digital tool…				2020	10.1017/S2045796020000013		Article
G. Li; Y. Zeng; J. Zhang; Y. Zhao	An Integrated Strategy to Bridge the Digital Divide among the Elderly: A Solution Based on Information System	2021 7th International Conference on Information Management, ICIM 2021	This research aims to systematically analyze the causes of the digital divide among the elderly and propose a strategy that can bridge the digital divide among the elderly at three levels in an integrated way by integrating online and offline resources to improve the Internet access, usability and overall cognitive level of the elderly, based on the design and implementation of an elderly-friendl…			77-81	2021	10.1109/ICIM52229.2021.9417139		Conference Paper
S. V. Bhada; C. Canfield; A. Wyglinski	A Transdisciplinary Socio-Technical Systems Approach: Wireless Solutions for the Digital Divide	15th Annual IEEE International Systems Conference, SysCon 2021 - Proceedings	The digital divide limits access to education, employment, and healthcare-particularly in rural areas. Unfortunately, most wireless solutions have been developed for urban and suburban environments. However, by using transdisciplinary systems approaches, we can highlight gaps and opportunities to resolve this divide by addressing technology, policy, and community challenges. By creating a digital…				2021	10.1109/SysCon48628.2021.9447064		Conference Paper
M. E. Curtis; S. E. Clingan; H. Guo; Y. Zhu; L. J. Mooney; Y. I. Hser	Disparities in digital access among American rural and urban households and implications for telemedicine-based services	Journal of Rural Health	Purpose: To examine characteristics associated with disparities in digital access (i.e., access to high-speed Internet via a computer or smartphone) in American rural and urban households given that digital access has a direct impact on access to telemedicine-based services. Methods: Using the 2019 American Community Survey, we analyzed the proportions of geographic area, race/ethnicity, and soci…				2021	10.1111/jrh.12614		Article
K. Yang; K. Qinami; L. Fei-Fei; J. Deng; O. Russakovsky	Towards fairer datasets: Filtering and balancing the distribution of the people subtree in the ImageNet hierarchy	FAT* 2020 - Proceedings of the 2020 Conference on Fairness, Accountability, and Transparency	Computer vision technology is being used by many but remains representative of only a few. People have reported misbehavior of computer vision models, including ofensive prediction results and lower performance for underrepresented groups. Current computer vision models are typically developed using datasets consisting of manually annotated images or videos; the data and label distributions in th…			547-558	2020	10.1145/3351095.3375709		Conference Paper
S. Bansal; V. Garimella; A. Suhane; A. Mukherjee	Debiasing Multilingual Word Embeddings: A Case Study of Three Indian Languages	HT 2021 - Proceedings of the 32nd ACM Conference on Hypertext and Social Media	In this paper, we advance the current state-of-The-Art method for debiasing monolingual word embeddings so as to generalize well in a multilingual setting. We consider different methods to quantify bias and different debiasing approaches for monolingual as well as multilingual settings. We demonstrate the significance of our bias-mitigation approach on downstream NLP applications. Our proposed me…			27-34	2021	10.1145/3465336.3475118		Conference Paper
S. R. Patton; M. J. Coffman; M. J. De Haven; C. Miller; L. M. Krinner	Text Message Intervention for Latino Adults to Improve Diabetes Outcomes	Hispanic Health Care International	Introduction: Determine the effectiveness of a diabetes text message intervention to improve diabetes outcomes in Latino adults at a free clinic in the southeastern United States. Methods: A pre–post, one-group design was used with a convenience sample (n = 24) of Latino adults with type 2 diabetes and A1C ≥ 7 who consented to participate. Over 8 weeks, participants were sent 23 educational and m…				2022	10.1177/15404153221084610		Article
T. Freeman; M. Fisher; K. Foley; M. A. Boyd; P. R. Ward; G. McMichael; A. Zimmermann; G. Dekker	Barriers to digital health services among people living in areas of socioeconomic disadvantage: Research from hospital diabetes and antenatal clinics	Health promotion journal of Australia : official journal of Australian Association of Health Promotion Professionals	ISSUE ADDRESSED: We sought to examine barriers to access to, use of, and benefits from digital health services in an area of socioeconomic disadvantage of Adelaide, Australia. METHOD(S): We conducted waiting room surveys in two hospital diabetes clinics and one hospital antenatal clinic in South Australia, and follow up telephone interviews with 20 patients. We examined extent of access to, use o…				2021	http://dx.doi.org/10.1002/hpja.540
Elena A. Muro-Fuentes; Leanne Stunkel	Diagnostic Error in Neuro-ophthalmology: Avenues to Improve	Current neurology and neuroscience reports	PURPOSE OF REVIEW: To highlight potential avenues to reduce preventable diagnostic error of neuro-ophthalmic conditions and avoid patient harm., RECENT FINDINGS: Recent prospective studies and studies of patient harm have advanced our understanding. Additionally, recent studies of fundus photography, telemedicine, and artificial intelligence highlight potential avenues for diagnostic improvement.…				2022	https://dx.doi.org/10.1007/s11910-022-01189-4
C. Augner	Digital divide in elderly: Self-rated computer skills are associated with higher education, better cognitive abilities and increased mental health	European Journal of Psychiatry	Background and objectives: Recent evidence indicates a positive relationship of computer and internet use with mental health and life quality of elderly. However, the role of computer skills is unclear. This study evaluates self-rated computer skills of elderly and their relationship with mental health, cognitive abilities and related variables. Method(s): We used data recently collected by Surve…				2022	https://dx.doi.org/10.1016/j.ejpsy.2022.03.003
K. McCulloch; K. Murray; E. Cassidy	Bridging Across the Digital Divide: Identifying the Extent to Which LGBTIQ+ Health Service Websites Engage Culturally and Linguistically Diverse (CALD) Users	Journal of homosexuality	eHealth is promoted as a viable platform for health service provision, as it can deliver relevant information instantaneously and anonymously, whilst circumventing geographical and discriminatory barriers that can occur in face-to-face settings. Lesbian, gay, bisexual, transgender, intersex and queer (LGBTIQ+) communities stand to benefit greatly from eHealth services, however, the way in which c…			2022-01-23	2022	https://dx.doi.org/10.1080/00918369.2022.2060057
S. Yang; C. J. Lee; J. Beak	Social Disparities in Online Health-Related Activities and Social Support: Findings from Health Information National Trends Survey	Health communication	It is important to examine gaps in online health-related activities (OHAs) between socially advantaged and disadvantaged groups, considering that emerging information and communication technologies may bring about social disparities in their adoption and possibly expand preexisting health disparities. We thus examined whether digital divide occurs in the area of OHAs, including engagement with a …			2022-01-12	2021	https://dx.doi.org/10.1080/10410236.2021.2004698
A. Crawford	Assessing and Reducing Health Disparities in Virtual Care	Centre for Addiction and Mental Health	https://www.porticonetwork.ca/documents/49988/1529892/HEIA_virtual+care+presentation_Mar+2021.pdf/3b18b9f5-3cb7-4382-b726-8cd933ea1931				2021
M. Feldman; Y. Mansour; N. Nisan; S. Oren; M. Tennenholtz	Designing committees for mitigating biases	AAAI 2020 - 34th AAAI Conference on Artificial Intelligence	It is widely observed that individuals prefer to interact with others who are more similar to them (this phenomenon is termed homophily). This similarity manifests itself in various ways such as beliefs, values and education. Thus, it should not come as a surprise that when people make hiring choices, for example, their similarity to the candidate plays a role in their choice. In this paper, we s…			1942-1949	2020			Conference Paper
J. Fisher; A. Mittal; D. Palfrey; C. Christodoulopoulos	Debiasing knowledge graph embeddings	EMNLP 2020 - 2020 Conference on Empirical Methods in Natural Language Processing, Proceedings of the Conference	It has been shown that knowledge graph embeddings encode potentially harmful social biases, such as the information that women are more likely to be nurses, and men more likely to be bankers. As graph embeddings begin to be used more widely in NLP pipelines, there is a need to develop training methods which remove such biases. Previous approaches to this problem both significantly increase the tr…			7332-7345	2020			Conference Paper
	Closing the Digital Divide
	Don’t let the digital divide become ‘the new face of inequality’: UN deputy chief	The United Nations
	As COVID-19 Exposes Global Disparities, Closing Digital Gap Key for Achieving Sustained Equitable Growth, Speakers Say as Social Development Commission begins Annual Session	The United Nations
	The Role of e-Governance in Bridging the Digital Divide	The United Nations
	Closing the Digital Divide	The United Nations
	The Digital Divide in Healthcare: It’s Not Just Access	California Dept. of Education
	How to Narrow the Digital Divide in U.S. Health Care	Healthcare Information and Management Systems Society
	Global strategy on digital health 2020-2025	Harvard Business Review
	Bridging the Digital Health Divide: How Providers and Plans Can Help Communities Better Adopt Digital Health Tools	World Health Organization
		California Health Care Foundation
	Digital Injustice: Disparities in Digital Access across the US and How they Disproportionately Hurt the Black and Latinx Communities.
	Understanding Health Disparities Series	The Fletcher School Tufts University Digital Planet
	NIMHD Minority Health and Health Disparities Research Framework	National Institute on Minority Health and Health Disparities
	Digital inclusion as a social determinant of health	National Institute on Minority Health and Health Disparities
	Digital technologies: a new determinant of health	Nature: NPJ Digital Medicine
	CLOSING THE GENDER DIGITAL DIVIDE	The Lancet Digital Health
	USAID Digital Strategy 2020-0224	USAID From the American People
	More Must Be Done to Close Digital Divide, End Poverty, Speakers Say, as Social Development Commission Continues Debate	USAID From the American People
	The digital determinants of health	The United Nations
	Connect the Whole Community: Leadership Gaps Drive the Digital Divide and Fuel Disaster and Social Vulnerabilities	Governing Health Futures 2030
		NEJM Catalyst
	Health Disparities, Stigma and Terminology	The Lancet Digital Health
	Health Equity Webinar Series: Women's History Month – Breaking the Bias in the Health Ecosystem	AMA Ed Hub - National LGBTQIA + Health Education Center
	Digital Disenfranchisement and COVID-19: Broadband Internet Access as a Social Determinant of Health	AMA Ed Hub - Stanford Medicine
	Beyond access: barriers to internet health information seeking among the urban poor	Health Promotion Practice
	Patient portals and broadband internet inequality	JAMIA - Journal of the American Medical Informatics Association
		JAMIA - Journal of the American Medical Informatics Association
Joseph L. Wright, MD, MPH, FAAP, Wendy S. Davis, MD, FAAP, Madeline M. Joseph, MD, FAAP, Angela M. Ellison, MD, MSc, FAAP, Nia J. Heard-Garris, MD, MSc, FAAP, Tiffani L. Johnson, MD, MSc, FAAP, and the AAP Board Committee on Equity	Eliminating Race based Medicine	Pediatrics					2022-05-01		2022-05-04	Article	Full Article Review	English	USA	North America	Artificial Intelligence/ Big Data/ Clinical Decision Support	Healthcare	Casey Fee	Conceptual Guidance	Race/Ethnicity								1	1								NA	A review (systematic review) of studies that found use of race as an indicator in a clinical algorithum as ineffective and potentially adverse. Use of race (a societal construct) as proxy or stand-in for other factors such as phenotype or differential lived experience is misplaced.	NA	NA	NA	Guidance is not to use race in clinical algorithums. Need to dig deeper to use the more accurate factor (examples: SDOH, phenotype, etc.) "Institutions should collaborate with academic health systems, schools of medicine, and other higher education entities in support of the research and scholarship necessary to deconstruct race-based medicine and proactively reframe clinical decision-making tool…	Applies especially to AI where use of race in algorithums could scale disparities. Clearly states that race should not be used. Is the same true for ethnicity?
P. Choudhury; E. Starr; R. Agarwal	Machine learning and human capital complementarities: Experimental evidence on bias mitigation	Strategic Management Journal	Research Summary: The use of machine learning (ML) for productivity in the knowledge economy requires considerations of important biases that may arise from ML predictions. We define a new source of bias related to incompleteness in real time inputs, which may result from strategic behavior by agents. We theorize that domain expertise of users can complement ML by mitigating this bias. Our observ…	41	8	1381-1411	2020	10.1002/smj.3152		Article					Artificial Intelligence/ Big Data/ Clinical Decision Support
A. Wang; A. Narayanan; O. Russakovsky	REVISE: A Tool for Measuring and Mitigating Bias in Visual Datasets	Lecture Notes in Computer Science (including subseries Lecture Notes in Artificial Intelligence and Lecture Notes in Bioinformatics)	Machine learning models are known to perpetuate and even amplify the biases present in the data. However, these data biases frequently do not become apparent until after the models are deployed. To tackle this issue and to enable the preemptive analysis of large-scale dataset, we present our tool. REVISE (REvealing VIsual biaSEs) is a tool that assists in the investigation of a visual dataset, su…	12348 LNCS		733-751	2020	10.1007/978-3-030-58580-8_43		Conference Paper					Artificial Intelligence/ Big Data/ Clinical Decision Support
S. Shi; S. Wei; Z. Shi; Y. Du; W. Fan; J. Fan; Y. Conyers; F. Xu	Algorithm Bias Detection and Mitigation in Lenovo Face Recognition Engine	Lecture Notes in Computer Science (including subseries Lecture Notes in Artificial Intelligence and Lecture Notes in Bioinformatics)	With the advancement of Artificial Intelligence (AI), algorithms brings more fairness challenges in ethical, legal, psychological and social levels. People should start to face these challenges seriously in dealing with AI products and AI solutions. More and more companies start to recognize the importance of Diversity and Inclusion (D&I) due to AI algorithms and take corresponding actions. This …	12431 LNAI		442-453	2020	10.1007/978-3-030-60457-8_36		Conference Paper					Artificial Intelligence/ Big Data/ Clinical Decision Support
S. Abbasi-Sureshjani; R. Raumanns; B. E. J. Michels; G. Schouten; V. Cheplygina	Risk of Training Diagnostic Algorithms on Data with Demographic Bias	Lecture Notes in Computer Science (including subseries Lecture Notes in Artificial Intelligence and Lecture Notes in Bioinformatics)	One of the critical challenges in machine learning applications is to have fair predictions. There are numerous recent examples in various domains that convincingly show that algorithms trained with biased datasets can easily lead to erroneous or discriminatory conclusions. This is even more crucial in clinical applications where predictive algorithms are designed mainly based on a given set of m…	12446 LNCS		183-192	2020	10.1007/978-3-030-61166-8_20							Artificial Intelligence/ Big Data/ Clinical Decision Support
A. Tsamados; N. Aggarwal; J. Cowls; J. Morley; H. Roberts; M. Taddeo; L. Floridi	The Ethics of Algorithms: Key Problems and Solutions	Philosophical Studies Series	Research on the ethics of algorithms has grown substantially over the past decade. Alongside the exponential development and application of machine learning algorithms, new ethical problems and solutions relating to their ubiquitous use in society have been proposed. This article builds on a review of the ethics of algorithms published in 2016 (Mittelstadt et al. Big Data Soc 3(2). https://doi.or…	144		97-123	2021	10.1007/978-3-030-81907-1_8		Book Chapter					Artificial Intelligence/ Big Data/ Clinical Decision Support
A. Khosla; T. Zhou; T. Malisiewicz; A. A. Efros; A. Torralba	Undoing the damage of dataset bias	Lecture Notes in Computer Science (including subseries Lecture Notes in Artificial Intelligence and Lecture Notes in Bioinformatics)		7572 LNCS		158-171	2012	10.1007/978-3-642-33718-5_12							Artificial Intelligence/ Big Data/ Clinical Decision Support
A. Tsamados; N. Aggarwal; J. Cowls; J. Morley; H. Roberts; M. Taddeo; L. Floridi	The ethics of algorithms: key problems and solutions	AI and Society	Research on the ethics of algorithms has grown substantially over the past decade. Alongside the exponential development and application of machine learning algorithms, new ethical problems and solutions relating to their ubiquitous use in society have been proposed. This article builds on a review of the ethics of algorithms published in 2016 (Mittelstadt et al. Big Data Soc 3(2), 2016). The goa…	37	1	215-230	2022	10.1007/s00146-021-01154-8		Article					Artificial Intelligence/ Big Data/ Clinical Decision Support
A. Balayn; C. Lofi; G. J. Houben	Managing bias and unfairness in data for decision support: a survey of machine learning and data engineering approaches to identify and mitigate bias and unfairness within data management and analytics systems	VLDB Journal	The increasing use of data-driven decision support systems in industry and governments is accompanied by the discovery of a plethora of bias and unfairness issues in the outputs of these systems. Multiple computer science communities, and especially machine learning, have started to tackle this problem, often developing algorithmic solutions to mitigate biases to obtain fairer outputs. However, o…	30	5	739-768	2021	10.1007/s00778-021-00671-8		Article					Artificial Intelligence/ Big Data/ Clinical Decision Support
P. H. Wong	Democratizing Algorithmic Fairness	Philosophy and Technology	Machine learning algorithms can now identify patterns and correlations in (big) datasets and predict outcomes based on the identified patterns and correlations. They can then generate decisions in accordance with the outcomes predicted, and decision-making processes can thereby be automated. Algorithms can inherit questionable values from datasets and acquire biases in the course of (machine) lea…	33	2	225-244	2020	10.1007/s13347-019-00355-w		Article					Artificial Intelligence/ Big Data/ Clinical Decision Support
R. S. Baker; A. Hawn	Algorithmic Bias in Education	International Journal of Artificial Intelligence in Education	In this paper, we review algorithmic bias in education, discussing the causes of that bias and reviewing the empirical literature on the specific ways that algorithmic bias is known to have manifested in education. While other recent work has reviewed mathematical definitions of fairness and expanded algorithmic approaches to reducing bias, our review focuses instead on solidifying the current un…				2021	10.1007/s40593-021-00285-9		Article					Artificial Intelligence/ Big Data/ Clinical Decision Support
James Zou; Londa Schiebinger	Ensuring that biomedical AI benefits diverse populations	EBioMedicine	Artificial Intelligence (AI) can potentially impact many aspects of human health, from basic research discovery to individual health assessment. It is critical that these advances in technology broadly benefit diverse populations from around the world. This can be challenging because AI algorithms are often developed on non-representative samples and evaluated based on narrow metrics. Here we out…	67		103358-103358	2021	10.1016/j.ebiom.2021.103358							Artificial Intelligence/ Big Data/ Clinical Decision Support
P. H. Yi; T. K. Kim; E. Siegel; N. Yahyavi-Firouz-Abadi	Demographic Reporting in Publicly Available Chest Radiograph Data Sets: Opportunities for Mitigating Sex and Racial Disparities in Deep Learning Models	Journal of the American College of Radiology	Objective: Data sets with demographic imbalances can introduce bias in deep learning models and potentially amplify existing health disparities. We evaluated the reporting of demographics and potential biases in publicly available chest radiograph (CXR) data sets. Methods: We reviewed publicly available CXR data sets available on February 1, 2021, with >100 CXRs and performed a thorough search of…	19	1	192-200	2022	10.1016/j.jacr.2021.08.018		Article					Artificial Intelligence/ Big Data/ Clinical Decision Support
J. Krause; V. Gulshan; E. Rahimy; P. Karth; K. Widner; G. S. Corrado; L. Peng; D. R. Webster	Grader Variability and the Importance of Reference Standards for Evaluating Machine Learning Models for Diabetic Retinopathy	Ophthalmology	Purpose: Use adjudication to quantify errors in diabetic retinopathy (DR) grading based on individual graders and majority decision, and to train an improved automated algorithm for DR grading. Design: Retrospective analysis. Participants: Retinal fundus images from DR screening programs. Methods: Images were each graded by the algorithm, U.S. board-certified ophthalmologists, and retinal special…	125	8	1264-1272	2018	10.1016/j.ophtha.2018.01.034		Article					Artificial Intelligence/ Big Data/ Clinical Decision Support
P. Galetsi; K. Katsaliaki; S. Kumar	The medical and societal impact of big data analytics and artificial intelligence applications in combating pandemics: A review focused on Covid-19	Social Science and Medicine	With Covid-19 impacting communities in different ways, research has increasingly turned to big data analytics (BDA) and artificial intelligence (AI) tools to track and monitor the virus's spread and its effect on humanity and the global economy. The purpose of this study is to conduct an in-depth literature review to identify how BDA and AI were involved in the management of Covid-19 (while consi…	301			2022	10.1016/j.socscimed.2022.114973		Review					Artificial Intelligence/ Big Data/ Clinical Decision Support
S. McLennan; A. Fiske; L. A. Celi; R. Müller; J. Harder; K. Ritt; S. Haddadin; A. Buyx	An embedded ethics approach for AI development	Nature Machine Intelligence		2	9	488-490	2020	10.1038/s42256-020-0214-1		Note					Artificial Intelligence/ Big Data/ Clinical Decision Support
S. McLennan; M. M. Lee; A. Fiske; L. A. Celi	AI Ethics Is Not a Panacea	American Journal of Bioethics		20	11	20-22	2020	10.1080/15265161.2020.1819470		Note					Artificial Intelligence/ Big Data/ Clinical Decision Support
O. Oyebode; F. Alqahtani; R. Orji	Using Machine Learning and Thematic Analysis Methods to Evaluate Mental Health Apps Based on User Reviews	IEEE Access	The proliferation of smartphones has led to an increase in mobile health (mHealth) apps over the years. Thus, it is imperative to evaluate these apps by identifying shortcomings or barriers hampering effective delivery of intended services. In this paper, we evaluate 104 mental health apps on Google Play and App Store by performing sentiment analysis of 88125 user reviews using machine learning (…	8		111141-111158	2020	10.1109/ACCESS.2020.3002176		Article					Artificial Intelligence/ Big Data/ Clinical Decision Support
U. A. Usmani; J. Watada; J. Jaafar; I. A. Aziz; A. Roy	A Reinforced Active Learning Algorithm for Semantic Segmentation in Complex Imaging	IEEE Access	Semantic segmentation annotation helps train computer vision based Artificial Intelligence models where each image pixel is assigned to a specific object class. The model developers try to identify the features helpful for determining the objects of interest by using various supervised deep learning techniques. However, this is a difficult task due to the complexity of object structures. Two diff…	9		168415-168432	2021	10.1109/ACCESS.2021.3136647		Article					Artificial Intelligence/ Big Data/ Clinical Decision Support
R. Corrales-Barquero; G. Marin-Raventos; E. G. Barrantes	A Review of Gender Bias Mitigation in Credit Scoring Models	Conference Proceedings: 2021 Ethics and Explainability for Responsible Data Science, EE-RDS 2021	Literature reviews on metrics to quantify biases and techniques to mitigate them have been made in the past. However, none of these investigations have centered on the application of these methods to the specific fields of credit scoring, or gender bias. In this article, we present a literature review on three databases (ACM Digital Library, IEEE Xplore, Springer Link) to find out what types of m…				2021	10.1109/EE-RDS53766.2021.9708589		Conference Paper					Artificial Intelligence/ Big Data/ Clinical Decision Support
T. Wang; J. Zhao; M. Yatskar; K. W. Chang; V. Ordonez	Balanced datasets are not enough: Estimating and mitigating gender bias in deep image representations	Proceedings of the IEEE International Conference on Computer Vision		2019-10-01		5309-5318	2019	10.1109/ICCV.2019.00541							Artificial Intelligence/ Big Data/ Clinical Decision Support
D. Kim; S. Park; S. Hwang; M. Ki; S. Jeon; H. Byun	Resampling Strategy for Mitigating Unfairness in Face Attribute Classification	International Conference on ICT Convergence	With the widespread success of artificial intelligence (AI) systems, various applications based on the systems are being applied to our daily life. However, AI systems also raise societal problems since it is highly dependent on training datasets with bias. Consequently, concerning about trustworthiness in AI systems becomes a popular research topic, and recent studies reveal unfairness in develo…	2020-10-01		399-402	2020	10.1109/ICTC49870.2020.9289379		Conference Paper					Artificial Intelligence/ Big Data/ Clinical Decision Support
S. Saeedi; S. P. Mohanty; S. Carr; A. C. M. Fong; A. K. Gupta	Consumer Artificial Intelligence Mishaps and Mitigation Strategies	IEEE Consumer Electronics Magazine	Although artificial intelligence (AI) promises to deliver ever more user-friendly consumer applications, recent mishaps involving fake information and biased treatment serve as vivid reminders of the pitfalls of AI. AI can harbor latent biases and flaws that can cause harm in diverse and unexpected ways. Before AI becomes interwoven into human society, it is important to understand how and when A…				2021	10.1109/MCE.2021.3075329		Article					Artificial Intelligence/ Big Data/ Clinical Decision Support
E. Paparidis; K. Kotis	Towards Engineering Fair Ontologies: Unbiasing a Surveillance Ontology	Proceedings of the 2021 IEEE International Conference on Progress in Informatics and Computing, PIC 2021	Capturing knowledge in ontology-based AI applications may significantly propagate technical/statistical, cultural/social, cognitive/psychological, or other types of bias, to un-fair AI models and to their generated decisions. Biased ontologies (and consequently, knowledge graphs) engineered for intelligent surveillance applications can introduce technical barriers in fair capture of offenders, th…			226-231	2021	10.1109/PIC53636.2021.9687030		Conference Paper					Artificial Intelligence/ Big Data/ Clinical Decision Support
S. Agarwal; S. Muku; S. Anand; C. Arora	Does Data Repair Lead to Fair Models? Curating Contextually Fair Data to Reduce Model Bias	Proceedings - 2022 IEEE/CVF Winter Conference on Applications of Computer Vision, WACV 2022	Contextual information is a valuable cue for Deep Neural Networks (DNNs) to learn better representations and improve accuracy. However, co-occurrence bias in the training dataset may hamper a DNNmodel's generalizabil- ity to unseen scenarios in the real world. For example, in COCO [26], many object categories have a much higher cooccurrence with men compared to women, which can bias a DNN's predi…			3898-3907	2022	10.1109/WACV51458.2022.00395		Conference Paper					Artificial Intelligence/ Big Data/ Clinical Decision Support
P. Smith; K. Ricanek	Mitigating Algorithmic Bias: Evolving an Augmentation Policy that is Non-Biasing	Proceedings - 2020 IEEE Winter Conference on Applications of Computer Vision Workshops, WACVW 2020	Artificial Intelligence promises to make the world a safer place through automation. Automobiles can be steered between traffic lines, spoken words can be translated into textual commands, and wanted persons can be identified by law enforcement. These tasks, once only surmountable by humans, can now be performed by AIs with great speed and precision. If these algorithms are negatively biased agai…			90-97	2020	10.1109/WACVW50321.2020.9096905		Conference Paper					Artificial Intelligence/ Big Data/ Clinical Decision Support
O. B. Deho; C. Zhan; J. Li; J. Liu; L. Liu; T. Duy Le	How do the existing fairness metrics and unfairness mitigation algorithms contribute to ethical learning analytics?	British Journal of Educational Technology	With the widespread use of learning analytics (LA), ethical concerns about fairness have been raised. Research shows that LA models may be biased against students of certain demographic subgroups. Although fairness has gained significant attention in the broader machine learning (ML) community in the last decade, it is only recently that attention has been paid to fairness in LA. Furthermore, the…				2022	10.1111/bjet.13217		Review					Artificial Intelligence/ Big Data/ Clinical Decision Support
S. Fazelpour; D. Danks	Algorithmic bias: Senses, sources, solutions	Philosophy Compass	Data-driven algorithms are widely used to make or assist decisions in sensitive domains, including healthcare, social services, education, hiring, and criminal justice. In various cases, such algorithms have preserved or even exacerbated biases against vulnerable communities, sparking a vibrant field of research focused on so-called algorithmic biases. This research includes work on identificatio…	16	8		2021	10.1111/phc3.12760		Article					Artificial Intelligence/ Big Data/ Clinical Decision Support
T. D. Krafft; K. A. Zweig; P. D. König	How to regulate algorithmic decision-making: A framework of regulatory requirements for different applications	Regulation and Governance	Algorithmic decision-making (ADM) systems have come to support, pre-empt or substitute for human decisions in manifold areas, with potentially significant impacts on individuals' lives. Achieving transparency and accountability has been formulated as a general goal regarding the use of these systems. However, concrete applications differ widely in the degree of risk and the accountability problem…	16	1	119-136	2022	10.1111/rego.12369		Article					Artificial Intelligence/ Big Data/ Clinical Decision Support
B. Salimi; L. Rodriguez; B. Howe; D. Suciu	Interventional fairness: Causal database repair for algorithmic fairness	Proceedings of the ACM SIGMOD International Conference on Management of Data				793-810	2019	10.1145/3299869.3319901							Artificial Intelligence/ Big Data/ Clinical Decision Support
B. Salimi; B. Howe; D. Suciu	Database Repair Meets Algorithmic Fairness	SIGMOD Record	Fairness is increasingly recognized as a critical component of machine learning systems. However, it is the underlying data on which these systems are trained that often reflect discrimination, suggesting a database repair problem. Existing treatments of fairness rely on statistical correlations that can be fooled by anomalies, such as Simpson's paradox. Proposals for causality-based definitions …	49	1	34-41	2020	10.1145/3299869.33199015		Article					Artificial Intelligence/ Big Data/ Clinical Decision Support
C. Harris	Mitigating Cognitive Biases in Machine Learning Algorithms for Decision Making	The Web Conference 2020 - Companion of the World Wide Web Conference, WWW 2020	Cognitive biases are an ingrained part of the human decision-making process. Nearly all machine learning algorithms that mimic human decision-making use human judgments as training data, which propagates these biases. In this paper, we conduct an empirical study in which 150 applicants are rated for suitability for three separate job openings. We develop an algorithm that learns from human judgme…			775-781	2020	10.1145/3366424.3383562		Conference Paper					Artificial Intelligence/ Big Data/ Clinical Decision Support
M. Almeida; Y. Zhuang; W. Ding; S. E. Crouter; P. Chen	Mitigating class-boundary label uncertainty to reduce both model bias and variance	ACM Transactions on Knowledge Discovery from Data	The study of model bias and variance with respect to decision boundaries is critically important in supervised learning and artificial intelligence. There is generally a tradeoff between the two, as fine-tuning of the decision boundary of a classification model to accommodate more boundary training samples (i.e., higher model complexity) may improve training accuracy (i.e., lower bias) but hurt g…	15	2		2021	10.1145/3429447		Article					Artificial Intelligence/ Big Data/ Clinical Decision Support
R. K. E. Bellamy; A. Mojsilovic; S. Nagar; K. N. Ramamurthy; J. Richards; D. Saha; P. Sattigeri; M. Singh; K. R. Varshney; Y. Zhang; K. Dey; M. Hind; S. C. Hoffman; S. Houde; K. Kannan; P. Lohia; J. Martino; S. Mehta	AI Fairness 360: An extensible toolkit for detecting and mitigating algorithmic bias	IBM Journal of Research and Development		63	2022-04-05		2019	10.1147/JRD.2019.2942287							Artificial Intelligence/ Big Data/ Clinical Decision Support
M. Saul; S. Rostami	Assessing performance of artificial neural networks and re-sampling techniques for healthcare datasets	Health Informatics Journal	Re-sampling methods to solve class imbalance problems have shown to improve classification accuracy by mitigating the bias introduced by differences in class size. However, it is possible that a model which uses a specific re-sampling technique prior to Artificial neural networks (ANN) training may not be suitable for aid in classifying varied datasets from the healthcare industry. Five healthcar…	28	1		2022	10.1177/14604582221087109		Article					Artificial Intelligence/ Big Data/ Clinical Decision Support
L. Tay; S. E. Woo; L. Hickman; B. M. Booth; S. D’Mello	A Conceptual Framework for Investigating and Mitigating Machine-Learning Measurement Bias (MLMB) in Psychological Assessment	Advances in Methods and Practices in Psychological Science	Given significant concerns about fairness and bias in the use of artificial intelligence (AI) and machine learning (ML) for psychological assessment, we provide a conceptual framework for investigating and mitigating machine-learning measurement bias (MLMB) from a psychometric perspective. MLMB is defined as differential functioning of the trained ML model between subgroups. MLMB manifests empiri…	5	1		2022	10.1177/25152459211061337		Article					Artificial Intelligence/ Big Data/ Clinical Decision Support
I. Dankwa-Mullan; E. L. Scheufele; M. E. Matheny; Y. Quintana; W. W. Chapman; G. Jackson; B. R. South	A proposed framework on integrating health equity and racial justice into the artificial intelligence development lifecycle	Journal of Health Care for the Poor and Underserved	The COVID-19 pandemic has created multiple opportunities to deploy artificial intelligence (AI)-driven tools and applied interventions to understand, mitigate, and manage the pandemic and its consequences. The disproportionate impact of COVID-19 on racial/ ethnic minority and socially disadvantaged populations underscores the need to anticipate and address social inequalities and health dispariti…	32	2	300-317	2021	10.1353/hpu.2021.0065		Note					Artificial Intelligence/ Big Data/ Clinical Decision Support
V. N. Mandhala; D. Bhattacharyya; D. Midhunchakkaravarthy; H. J. Kim	Mitigating Bias by Optimizing the Variance between Privileged and Deprived Data Using Post Processing Method	Revue d'Intelligence Artificielle	The need of fair and unbiased Machine Learning Models is crucial to take the decisions. The attempt to address the issues related to fairness to the system by analyzing the data is an important aspect. An efficient system is required to analyze the problem, which is impartial and also empower significantly more fairness that will enable companies to gain new efficiencies and profits to the organi…	36	1	87-91	2022	10.18280/ria.360110		Article					Artificial Intelligence/ Big Data/ Clinical Decision Support
U. Aivodji; F. Bidet; S. Gambs; R. C. Ngueveu; A. Tapp	Local data debiasing for fairness based on generative adversarial training	Algorithms	The widespread use of automated decision processes in many areas of our society raises serious ethical issues with respect to the fairness of the process and the possible resulting discrimination. To solve this issue, we propose a novel adversarial training approach called GANSan for learning a sanitizer whose objective is to prevent the possibility of any discrimination (i.e., direct and indirec…	14	3		2021	10.3390/a14030087		Article					Artificial Intelligence/ Big Data/ Clinical Decision Support
M. Soleimani; A. Intezari; D. J. Pauleen	Mitigating cognitive biases in developing ai-assisted recruitment systems: A knowledge-sharing approach	International Journal of Knowledge Management	Artificial intelligence (AI) is increasingly embedded in business processes, including the human resource (HR) recruitment process. While AI can expedite the recruitment process, evidence from the industry, however, shows that AI-recruitment systems (AIRS) may fail to achieve unbiased decisions about applicants. There are risks of encoding biases in the datasets and algorithms of AI which lead AI…	18	1		2022	10.4018/IJKM.290022		Article					Artificial Intelligence/ Big Data/ Clinical Decision Support
A. Howard; J. Borenstein	The Ugly Truth About Ourselves and Our Robot Creations: The Problem of Bias and Social Inequity	Science and engineering ethics	Recently, there has been an upsurge of attention focused on bias and its impact on specialized artificial intelligence (AI) applications. Allegations of racism and sexism have permeated the conversation as stories surface about search engines delivering job postings for well-paying technical jobs to men and not women, or providing arrest mugshots when keywords such as black teenagers" are entered…	24	5	1521-1536	2018	http://dx.doi.org/10.1007/s11948-017-9975-2							Artificial Intelligence/ Big Data/ Clinical Decision Support
T. Hernandez-Boussard; M. P. Lundgren; N. Shah	Conflicting information from the Food and Drug Administration: Missed opportunity to lead standards for safe and effective medical artificial intelligence solutions	Journal of the American Medical Informatics Association	The Food & Drug Administration (FDA) is considering the permanent exemption of premarket notification requirements for several Class I and II medical device products, including several artificial Intelligence (AI) driven devices. The exemption is based on the need to rapidly more quickly disseminate devices to the public, estimated cost-savings, a lack of documented adverse events reported to the…	28	6	1353-1355	2021	http://dx.doi.org/10.1093/jamia/ocab035							Artificial Intelligence/ Big Data/ Clinical Decision Support
H. M. Thompson; B. Sharma; S. Bhalla; R. Boley; C. McCluskey; D. Dligach; M. M. Churpek; N. S. Karnik; M. Afshar	Bias and fairness assessment of a natural language processing opioid misuse classifier: Detection and mitigation of electronic health record data disadvantages across racial subgroups	Journal of the American Medical Informatics Association	Objectives: To assess fairness and bias of a previously validated machine learning opioid misuse classifier. Material(s) and Method(s): Two experiments were conducted with the classifier's original (n = 1000) and external validation (n = 53 974) datasets from 2 health systems. Bias was assessed via testing for differences in type II error rates across racial/ethnic subgroups (Black, Hispanic/Lati…	28	11	2393-2403	2021	http://dx.doi.org/10.1093/jamia/ocab148							Artificial Intelligence/ Big Data/ Clinical Decision Support
B. C. Jaeger; R. Cantor; V. Sthanam; R. Xie; J. K. Kirklin; R. Rudraraju	Improving Outcome Predictions for Patients Receiving Mechanical Circulatory Support by Optimizing Imputation of Missing Values	Circulation: Cardiovascular Quality and Outcomes	Background: Risk prediction models play an important role in clinical decision making. When developing risk prediction models, practitioners often impute missing values to the mean. We evaluated the impact of applying other strategies to impute missing values on the prognostic accuracy of downstream risk prediction models, that is, models fitted to the imputed data. A secondary objective was to c…			922-939	2021	http://dx.doi.org/10.1161/CIRCOUTCOMES.120.007071							Artificial Intelligence/ Big Data/ Clinical Decision Support
V. Gurupur; T. T. H. Wan	Inherent Bias in Artificial Intelligence-Based Decision Support Systems for Healthcare	Medicina (Kaunas, Lithuania)	The objective of this article is to discuss the inherent bias involved with artificial intelligence-based decision support systems for healthcare. In this article, the authors describe some relevant work published in this area. A proposed overview of solutions is also presented. The authors believe that the information presented in this article will enhance the readers' understanding of this inhe…	56	3		2020	http://dx.doi.org/10.3390/medicina56030141							Artificial Intelligence/ Big Data/ Clinical Decision Support
Yoonyoung Park; Jianying Hu; Moninder Singh; Issa Sylla; Irene Dankwa-Mullan; Eileen Koski; Amar K. Das	Comparison of Methods to Reduce Bias From Clinical Prediction Models of Postpartum Depression	JAMA network open	Importance: The lack of standards in methods to reduce bias for clinical algorithms presents various challenges in providing reliable predictions and in addressing health disparities., Objective: To evaluate approaches for reducing bias in machine learning models using a real-world clinical scenario., Design, Setting, and Participants: Health data for this cohort study were obtained from the IBM …	4	4	e213909	2021	https://dx.doi.org/10.1001/jamanetworkopen.2021.3909							Artificial Intelligence/ Big Data/ Clinical Decision Support
K. M. Kostick-Quenet; I. G. Cohen; S. Gerke; B. Lo; J. Antaki; F. Movahedi; H. Njah; L. Schoen; J. E. Estep; J. S. Blumenthal-Barby	Mitigating Racial Bias in Machine Learning	The Journal of law, medicine & ethics : a journal of the American Society of Law, Medicine & Ethics	When applied in the health sector, AI-based applications raise not only ethical but legal and safety concerns, where algorithms trained on data from majority populations can generate less accurate or reliable results for minorities and other disadvantaged groups.	50	1	92-100	2022	https://dx.doi.org/10.1017/jme.2022.13							Artificial Intelligence/ Big Data/ Clinical Decision Support
Nicole M. Thomasian; Carsten Eickhoff; Eli Y. Adashi	Advancing health equity with artificial intelligence	Journal of public health policy	Population and public health are in the midst of an artificial intelligence revolution capable of radically altering existing models of care delivery and practice. Just as AI seeks to mirror human cognition through its data-driven analytics, it can also reflect the biases present in our collective conscience. In this Viewpoint, we use past and counterfactual examples to illustrate the sequelae of…	42	4	602-611	2021	https://dx.doi.org/10.1057/s41271-021-00319-5							Artificial Intelligence/ Big Data/ Clinical Decision Support
J. Yang; A. A. S. Soltan; Y. Yang; D. A. Clifton	Algorithmic Fairness and Bias Mitigation for Clinical Machine Learning: Insights from Rapid COVID-19 Diagnosis by Adversarial Learning	medRxiv	Machine learning is becoming increasingly prominent in healthcare. Although its benefits are clear, growing attention is being given to how machine learning may exacerbate existing biases and disparities. In this study, we introduce an adversarial training framework that is capable of mitigating biases that may have been acquired through data collection or magnified during model development. For …				2022	https://dx.doi.org/10.1101/2022.01.13.22268948							Artificial Intelligence/ Big Data/ Clinical Decision Support
J. Xu; Y. Xiao; W. H. Wang; Y. Ning; E. A. Shenkman; J. Bian; F. Wang	Algorithmic Fairness in Computational Medicine	medRxiv	Machine learning models are increasingly adopted for facilitating clinical decision-making. However, recent research has shown that techniques may result in unintentional biases towards gender, race, and/or ethnicity. Such bias can lead to unexpected social implications, especially detrimental effects on the health and well-being of disadvantaged groups such as racial-ethnic minorities. In recent…				2022	https://dx.doi.org/10.1101/2022.01.16.21267299							Artificial Intelligence/ Big Data/ Clinical Decision Support
G. Maliha; S. Gerke; I. G. Cohen; R. B. Parikh	Artificial Intelligence and Liability in Medicine: Balancing Safety and Innovation	Milbank Quarterly	Policy Points With increasing integration of artificial intelligence and machine learning in medicine, there are concerns that algorithm inaccuracy could lead to patient injury and medical liability. While prior work has focused on medical malpractice, the artificial intelligence ecosystem consists of multiple stakeholders beyond clinicians. Current liability frameworks are inadequate to encourag…	99	3	629-647	2021	https://dx.doi.org/10.1111/1468-0009.12504							Artificial Intelligence/ Big Data/ Clinical Decision Support
Daniel E. Weissglass	Contextual bias, the democratization of healthcare, and medical artificial intelligence in low- and middle-income countries	Bioethics	Medical artificial intelligence (MAI) creates an opportunity to radically expand access to healthcare across the globe by allowing us to overcome the persistent labor shortages that limit healthcare access. This democratization of healthcare is the greatest moral promise of MAI. Whatever comes of the enthusiastic discourse about the ability of MAI to improve the state-of-the-art in high-income co…	36	2	201-209	2022	https://dx.doi.org/10.1111/bioe.12927							Artificial Intelligence/ Big Data/ Clinical Decision Support
Christian Garbin; Oge Marques	Assessing Methods and Tools to Improve Reporting, Increase Transparency, and Reduce Failures in Machine Learning Applications in Health Care	Radiology. Artificial intelligence	Artificial intelligence applications for health care have come a long way. Despite the remarkable progress, there are several examples of unfulfilled promises and outright failures. There is still a struggle to translate successful research into successful real-world applications. Machine learning (ML) products diverge from traditional software products in fundamental ways. Particularly, the main…	4	2	e210127	2022	https://dx.doi.org/10.1148/ryai.210127							Artificial Intelligence/ Big Data/ Clinical Decision Support
J. Sun; X. Yuan	Application of Artificial Intelligence Nuclear Medicine Automated Images Based on Deep Learning in Tumor Diagnosis	Journal of Healthcare Engineering	In order to correctly obtain normal tissues and organs and tumor lesions, the research on multimodal medical image segmentation based on deep learning fully automatic segmentation algorithm is more meaningful. This article aims to study the application of deep learning-based artificial intelligence nuclear medicine automated images in tumor diagnosis. This paper studies the methods to improve the…	2022		7247549	2022	https://dx.doi.org/10.1155/2022/7247549							Artificial Intelligence/ Big Data/ Clinical Decision Support
A. Pandey; M. Segar; J. Hall; A. M. Navar; T. Powell-wiley; A. A. Morris; D. P. Kao; G. C. Fonarow; R. Hernandez; N. E. Ibrahim; C. Rutan; L. Stevens	Race-specific models to predict in-hospital mortality in patients with heart failure using machine learning: The American heart association get with the guidelines registry	Circulation	Background: Prior prognostic models for acute decompensated HF (ADHF) have incorporated race as a covariate may not have completely account for the social and biological factors that underlie the racial disparities in outcomes. We developed race-specific models to improve risk prediction and better identify race-specific predictors of mortality in patients with ADHF using machine learning (ML) me…	144	SUPPL 1		2021	https://dx.doi.org/10.1161/circ.144.suppl_1.12965							Artificial Intelligence/ Big Data/ Clinical Decision Support
Philippe Burlina; Neil Joshi; William Paul; Katia D. Pacheco; Neil M. Bressler	Addressing Artificial Intelligence Bias in Retinal Diagnostics	Translational vision science & technology	Purpose: This study evaluated generative methods to potentially mitigate artificial intelligence (AI) bias when diagnosing diabetic retinopathy (DR) resulting from training data imbalance or domain generalization, which occurs when deep learning systems (DLSs) face concepts at test/inference time they were not initially trained on., Methods: The public domain Kaggle EyePACS dataset (88,692 fundi …	10	2	13	2021	https://dx.doi.org/10.1167/tvst.10.2.13							Artificial Intelligence/ Big Data/ Clinical Decision Support
Gavin E. Duggan; Joshua J. Reicher; Yun Liu; Daniel Tse; Shravya Shetty	Improving reference standards for validation of AI-based radiography	The British journal of radiology	OBJECTIVE: Demonstrate the importance of combining multiple readers' opinions, in a context-aware manner, when establishing the reference standard for validation of artificial intelligence (AI) applications for, e.g. chest radiographs. By comparing individual readers, majority vote of a panel, and panel-based discussion, we identify methods which maximize interobserver agreement and label reprodu…	94	1123	20210435	2021	https://dx.doi.org/10.1259/bjr.20210435							Artificial Intelligence/ Big Data/ Clinical Decision Support
Tomiko Oskotsky; Ruchika Bajaj; Jillian Burchard; Taylor Cavazos; Ina Chen; William T. Connell; Stephanie Eaneff; Tianna Grant; Ishan Kanungo; Karla Lindquist; Douglas Myers-Turnbull; Zun Zar Chi Naing; Alice Tang; Bianca Vora; Jon Wang; Isha Karim; Claire Swadling; Janice Yang; Ai All Student Cohort; Bill Lindstaedt; Marina Sirota	Nurturing diversity and inclusion in AI in Biomedicine through a virtual summer program for high school students	PLoS computational biology	Artificial Intelligence (AI) has the power to improve our lives through a wide variety of applications, many of which fall into the healthcare space; however, a lack of diversity is contributing to limitations in how broadly AI can help people. The UCSF AI4ALL program was established in 2019 to address this issue by targeting high school students from underrepresented backgrounds in AI, giving th…	18	1	e1009719	2022	https://dx.doi.org/10.1371/journal.pcbi.1009719							Artificial Intelligence/ Big Data/ Clinical Decision Support
Shannon Wongvibulsin; Katherine C. Wu; Scott L. Zeger	Improving Clinical Translation of Machine Learning Approaches Through Clinician-Tailored Visual Displays of Black Box Algorithms: Development and Validation	JMIR medical informatics	BACKGROUND: Despite the promise of machine learning (ML) to inform individualized medical care, the clinical utility of ML in medicine has been limited by the minimal interpretability and black box nature of these algorithms., OBJECTIVE: The study aimed to demonstrate a general and simple framework for generating clinically relevant and interpretable visualizations of black box predictions to aid…	8	6	e15791	2020	https://dx.doi.org/10.2196/15791							Artificial Intelligence/ Big Data/ Clinical Decision Support
Edmund W. J. Lee; Kasisomayajula Viswanath	Big Data in Context: Addressing the Twin Perils of Data Absenteeism and Chauvinism in the Context of Health Disparities Research	Journal of medical Internet research	Recent advances in the collection and processing of health data from multiple sources at scale-known as big data-have become appealing across public health domains. However, present discussions often do not thoroughly consider the implications of big data or health informatics in the context of continuing health disparities. The 2 key objectives of this paper were as follows: first, it introduced…	22	1	e16377	2020	https://dx.doi.org/10.2196/16377							Artificial Intelligence/ Big Data/ Clinical Decision Support
Q. Pham; A. Gamble; J. Hearn; J. A. Cafazzo	The need for ethnoracial equity in artificial intelligence for diabetes management: Review and recommendations	Journal of Medical Internet Research	There is clear evidence to suggest that diabetes does not affect all populations equally. Among adults living with diabetes, those from ethnoracial minority communities-foreign-born, immigrant, refugee, and culturally marginalized-are at increased risk of poor health outcomes. Artificial intelligence (AI) is actively being researched as a means of improving diabetes management and care; however, …	23	2	e22320	2021	https://dx.doi.org/10.2196/22320							Artificial Intelligence/ Big Data/ Clinical Decision Support
Paul Demuro; Carolyn Petersen; Paul Turner	Health 'Big Data' Value, Benefit, and Control: The Patient eHealth Equity Gap	Studies in health technology and informatics	Improvements in artificial intelligence and machine learning combined with the availability and exponential growth in individual and population health data offer opportunities for innovative patient/citizen-centered eHealth solutions. However, this confluence of social, technical, and economic interests can result in the privatization of control of patient data and contribute to widening inequity…	270		1123-1127	2020	https://dx.doi.org/10.3233/SHTI200337							Artificial Intelligence/ Big Data/ Clinical Decision Support
Michael Feehan; Leah A. Owen; Ian M. McKinnon; Margaret M. DeAngelis	Artificial Intelligence, Heuristic Biases, and the Optimization of Health Outcomes: Cautionary Optimism	Journal of clinical medicine	The use of artificial intelligence (AI) and machine learning (ML) in clinical care offers great promise to improve patient health outcomes and reduce health inequity across patient populations. However, inherent biases in these applications, and the subsequent potential risk of harm can limit current use. Multi-modal workflows designed to minimize these limitations in the development, implementat…	10	22		2021	https://dx.doi.org/10.3390/jcm10225284							Artificial Intelligence/ Big Data/ Clinical Decision Support
Alvin Rajkomar; Michaela Hardt; Michael D. Howell; Greg Corrado; Marshall H. Chin	Ensuring Fairness in Machine Learning to Advance Health Equity	Annals of internal medicine	Machine learning is used increasingly in clinical care to improve diagnosis, treatment selection, and health system efficiency. Because machine-learning models learn from historically collected data, populations that have experienced human and structural biases in the past-called protected groups-are vulnerable to harm by incorrect predictions or withholding of resources. This article describes h…	169	12	866-872	2018	https://dx.doi.org/10.7326/M18-1990							Artificial Intelligence/ Big Data/ Clinical Decision Support
S. Barikeri; A. Lauscher; I. Vulic; G. Glavaš	REDDITBIAS: A real-world resource for bias evaluation and debiasing of conversational language models	ACL-IJCNLP 2021 - 59th Annual Meeting of the Association for Computational Linguistics and the 11th International Joint Conference on Natural Language Processing, Proceedings of the Conference	Text representation models are prone to exhibit a range of societal biases, reflecting the non-controlled and biased nature of the underlying pretraining data, which consequently leads to severe ethical issues and even bias amplification. Recent work has predominantly focused on measuring and mitigating bias in pretrained language models. Surprisingly, the landscape of bias measurements and mitig…			1941-1955	2021			Conference Paper					Artificial Intelligence/ Big Data/ Clinical Decision Support
I. Y. Chen; E. Pierson; S. Rose; S. Joshi; K. Ferryman; M. Ghassemi	Ethical machine learning in health	arXiv preprint arXiv:2009.10576					2020								Artificial Intelligence/ Big Data/ Clinical Decision Support
S. Dev; T. Li; J. M. Phillips; V. Srikumar	On Measuring and Mitigating Biased Inferences of Word Embeddings	AAAI 2020 - 34th AAAI Conference on Artificial Intelligence	Word embeddings carry stereotypical connotations from the text they are trained on, which can lead to invalid inferences in downstream models that rely on them.We use this observation to design a mechanism for measuring stereotypes using the task of natural language inference. We demonstrate a reduction in invalid inferences via bias mitigation strategies on static word embeddings (GloVe). Furthe…			7659-7666	2020			Conference Paper					Artificial Intelligence/ Big Data/ Clinical Decision Support
K. N. Johnson	Automating the risk of bias	George Washington Law Review	Artificial intelligence (AI") is a transformative technology that has radically altered decision-making processes. Evaluating the case for algorithmic or automated decision-making ("ADM") platforms requires navigating tensions between two normative concerns. On the one hand, ADM platforms may lead to more efficient, accurate, and objective decisions. On the other hand, early and disturbing eviden…	87	5	1214-1271	2019			Article					Artificial Intelligence/ Big Data/ Clinical Decision Support
M. Mensio; E. Bastianelli; I. Tiddi; G. Rizzo	Mitigating bias in deep nets with knowledge bases: The case of natural language understanding for robots	CEUR Workshop Proceedings	In this paper, we tackle the problem of lack of understandability of deep learning systems by integrating heterogeneous knowledge sources, and in the specific we present how we used FrameNet to guarantee the correct learning for an LSTM-based semantic parser in the task of Spoken Language Understanding for robots. The problem of the explainability of Artificial Intelligence (AI) systems, i.e. the…	2600			2020			Conference Paper					Artificial Intelligence/ Big Data/ Clinical Decision Support
Laleh Seyyed-Kalantari; Guanxiong Liu; Matthew McDermott; Irene Y. Chen; Marzyeh Ghassemi	CheXclusion: Fairness gaps in deep chest X-ray classifiers	Pacific Symposium on Biocomputing. Pacific Symposium on Biocomputing	Machine learning systems have received much attention recently for their ability to achieve expert-level performance on clinical tasks, particularly in medical imaging. Here, we examine the extent to which state-of-the-art deep learning classifiers trained to yield diagnostic labels from X-ray images are biased with respect to protected attributes. We train convolution neural networks to predict …	26		232-243	2021								Artificial Intelligence/ Big Data/ Clinical Decision Support
T. Sun; A. Gaut; S. Tang; Y. Huang; M. ElSherief; J. Zhao; D. Mirza; E. Belding; K. W. Chang; W. Y. Wang	Mitigating gender bias in natural language processing: Literature review	ACL 2019 - 57th Annual Meeting of the Association for Computational Linguistics, Proceedings of the Conference	As Natural Language Processing (NLP) and Machine Learning (ML) tools rise in popularity, it becomes increasingly vital to recognize the role they play in shaping societal biases and stereotypes. Although NLP models have shown success in modeling various applications, they propagate and may even amplify gender bias found in text corpora. While the study of bias in artificial intelligence is not ne…			1630-1640	2020			Conference Paper					Artificial Intelligence/ Big Data/ Clinical Decision Support
E. Wu; K. Wu; R. Daneshjou; D. Ouyang; D. Ho; J. Zou	How medical AI devices are evaluated: limitations and recommendations from analysis of FDA approvals	Nat Med		5		2022-01-03	2021								Artificial Intelligence/ Big Data/ Clinical Decision Support
A. Zhiltsova; S. Caton; C. Mulwa	Mitigation of unintended biases against non-native English texts in sentiment analysis	CEUR Workshop Proceedings	Currently the demand for text analytics grows due to the fact that textual data is being created online in large amounts. A number of tools are available for various tasks related to natural language processing such as sentiment analysis and text pre-processing. The majority of these tools are trained using unrepresentative data, which may lead to unintended biases altering the results. Previous …	2563		317-328	2019			Conference Paper					Artificial Intelligence/ Big Data/ Clinical Decision Support
	Mitigating Bias in Artificial Intelligence: An Equity Fluent Leadership Playbook	California Emerging Technology Fund													Artificial Intelligence/ Big Data/ Clinical Decision Support
	Spotting bias in AI requires a holistic approach, says study														Artificial Intelligence/ Big Data/ Clinical Decision Support
	Study: AI deep learning models can predict race from imaging results	Healthcare IT News													Artificial Intelligence/ Big Data/ Clinical Decision Support
	AI recognition of patient race in medical imaging: a modelling study	MobiHealthNews													Artificial Intelligence/ Big Data/ Clinical Decision Support
*Irene Dankwa-Mullan, MD, MPH *Elisabeth Scheufele, MD, MS Michael E. Matheny, MD, MS, MPH Yuri Quintana, PhD Wendy W. Chapman, PhD Gretchen Jackson MD, PhD Brett R. South, MS, PhD	A Proposed Framework on Integrating Health Equity and Racial Justice into the Artificial Intelligence Development Lifecycle	Journal of Health Care for the Poor and Underserved	The COVID-19 pandemic has created multiple opportunities to deploy artificial intelligence (AI)- driven tools and applied interventionsto understand, mitigate, and manage the pandemic and its consequences. The disproportionate impact of COVID-19 on racial/ ethnic minority and socially disadvantaged populations underscores the need to anticipate and address social inequalities and health dispariti…	32		293 - 310	2022			Article					Artificial Intelligence/ Big Data/ Clinical Decision Support
Sean Mann, Lawrence Baker, Federico Girosi, Osonde Osoba, and Carl Berdahl	Artificial Intelligence in the COVID-19 Response	RAND	See article	NA	NA	NA	2022	NA		Article					Artificial Intelligence/ Big Data/ Clinical Decision Support
	Structural Racism and Health Equity Language Guide	American Heart Association	The American Heart Association strives to use thoughtful, sensitive and consistent language to help audiences understand important information about health and science. This guide is a reference to help understand and appropriately use language related to health equity, primarily as it pertains to race, ethnicity, structural racism and social determinants of health. This guide was developed from …
